# Supplementary material for: Investigating the Sexual Dimorphism of Waist-to-Hip Ratio and Its Associations with Complex Traits
Source: Genes (Basel). 2025 Jun 16;16(6):711. doi: 10.3390/genes16060711 (PMC12193181; doi:10.3390/genes16060711)
Supplement: Supplementary file 1 [file genes-16-00711-s001.zip › Supplementary Tables.xlsx]

## Sheet: Table S1
Table S1 Information about GWAS summary statistics of UKB phenotypes
Phenotype Description	Sex	File	UKB_class	Group
Diagnoses - main ICD10: C15 Malignant neoplasm of oesophagus	both_sexes	https://broad-ukb-sumstats-us-east-1.s3.amazonaws.com/round2/additive-tsvs/C15.gwas.imputed_v3.both_sexes.tsv.bgz	Health-related outcomes > First occurrences	Disease
Diagnoses - main ICD10: C15 Malignant neoplasm of oesophagus	female	https://broad-ukb-sumstats-us-east-1.s3.amazonaws.com/round2/additive-tsvs/C15.gwas.imputed_v3.female.tsv.bgz	Health-related outcomes > First occurrences	Disease
Diagnoses - main ICD10: C15 Malignant neoplasm of oesophagus	male	https://broad-ukb-sumstats-us-east-1.s3.amazonaws.com/round2/additive-tsvs/C15.gwas.imputed_v3.male.tsv.bgz	Health-related outcomes > First occurrences	Disease
Diagnoses - main ICD10: C16 Malignant neoplasm of stomach	both_sexes	https://broad-ukb-sumstats-us-east-1.s3.amazonaws.com/round2/additive-tsvs/C16.gwas.imputed_v3.both_sexes.tsv.bgz	Health-related outcomes > First occurrences	Disease
Diagnoses - main ICD10: C16 Malignant neoplasm of stomach	female	https://broad-ukb-sumstats-us-east-1.s3.amazonaws.com/round2/additive-tsvs/C16.gwas.imputed_v3.female.tsv.bgz	Health-related outcomes > First occurrences	Disease
Diagnoses - main ICD10: C16 Malignant neoplasm of stomach	male	https://broad-ukb-sumstats-us-east-1.s3.amazonaws.com/round2/additive-tsvs/C16.gwas.imputed_v3.male.tsv.bgz	Health-related outcomes > First occurrences	Disease
Diagnoses - main ICD10: C18 Malignant neoplasm of colon	both_sexes	https://broad-ukb-sumstats-us-east-1.s3.amazonaws.com/round2/additive-tsvs/C18.gwas.imputed_v3.both_sexes.tsv.bgz	Health-related outcomes > First occurrences	Disease
Diagnoses - main ICD10: C18 Malignant neoplasm of colon	female	https://broad-ukb-sumstats-us-east-1.s3.amazonaws.com/round2/additive-tsvs/C18.gwas.imputed_v3.female.tsv.bgz	Health-related outcomes > First occurrences	Disease
Diagnoses - main ICD10: C18 Malignant neoplasm of colon	male	https://broad-ukb-sumstats-us-east-1.s3.amazonaws.com/round2/additive-tsvs/C18.gwas.imputed_v3.male.tsv.bgz	Health-related outcomes > First occurrences	Disease
Diagnoses - main ICD10: C19 Malignant neoplasm of rectosigmoid junction	both_sexes	https://broad-ukb-sumstats-us-east-1.s3.amazonaws.com/round2/additive-tsvs/C19.gwas.imputed_v3.both_sexes.tsv.bgz	Health-related outcomes > First occurrences	Disease
Diagnoses - main ICD10: C19 Malignant neoplasm of rectosigmoid junction	female	https://broad-ukb-sumstats-us-east-1.s3.amazonaws.com/round2/additive-tsvs/C19.gwas.imputed_v3.female.tsv.bgz	Health-related outcomes > First occurrences	Disease
Diagnoses - main ICD10: C19 Malignant neoplasm of rectosigmoid junction	male	https://broad-ukb-sumstats-us-east-1.s3.amazonaws.com/round2/additive-tsvs/C19.gwas.imputed_v3.male.tsv.bgz	Health-related outcomes > First occurrences	Disease
Diagnoses - main ICD10: C20 Malignant neoplasm of rectum	both_sexes	https://broad-ukb-sumstats-us-east-1.s3.amazonaws.com/round2/additive-tsvs/C20.gwas.imputed_v3.both_sexes.tsv.bgz	Health-related outcomes > First occurrences	Disease
Diagnoses - main ICD10: C20 Malignant neoplasm of rectum	female	https://broad-ukb-sumstats-us-east-1.s3.amazonaws.com/round2/additive-tsvs/C20.gwas.imputed_v3.female.tsv.bgz	Health-related outcomes > First occurrences	Disease
Diagnoses - main ICD10: C20 Malignant neoplasm of rectum	male	https://broad-ukb-sumstats-us-east-1.s3.amazonaws.com/round2/additive-tsvs/C20.gwas.imputed_v3.male.tsv.bgz	Health-related outcomes > First occurrences	Disease
Diagnoses - main ICD10: C25 Malignant neoplasm of pancreas	both_sexes	https://broad-ukb-sumstats-us-east-1.s3.amazonaws.com/round2/additive-tsvs/C25.gwas.imputed_v3.both_sexes.tsv.bgz	Health-related outcomes > First occurrences	Disease
Diagnoses - main ICD10: C25 Malignant neoplasm of pancreas	female	https://broad-ukb-sumstats-us-east-1.s3.amazonaws.com/round2/additive-tsvs/C25.gwas.imputed_v3.female.tsv.bgz	Health-related outcomes > First occurrences	Disease
Diagnoses - main ICD10: C25 Malignant neoplasm of pancreas	male	https://broad-ukb-sumstats-us-east-1.s3.amazonaws.com/round2/additive-tsvs/C25.gwas.imputed_v3.male.tsv.bgz	Health-related outcomes > First occurrences	Disease
Diagnoses - main ICD10: C34 Malignant neoplasm of bronchus and lung	both_sexes	https://broad-ukb-sumstats-us-east-1.s3.amazonaws.com/round2/additive-tsvs/C34.gwas.imputed_v3.both_sexes.tsv.bgz	Health-related outcomes > First occurrences	Disease
Diagnoses - main ICD10: C34 Malignant neoplasm of bronchus and lung	female	https://broad-ukb-sumstats-us-east-1.s3.amazonaws.com/round2/additive-tsvs/C34.gwas.imputed_v3.female.tsv.bgz	Health-related outcomes > First occurrences	Disease
Diagnoses - main ICD10: C34 Malignant neoplasm of bronchus and lung	male	https://broad-ukb-sumstats-us-east-1.s3.amazonaws.com/round2/additive-tsvs/C34.gwas.imputed_v3.male.tsv.bgz	Health-related outcomes > First occurrences	Disease
Diagnoses - main ICD10: C43 Malignant melanoma of skin	both_sexes	https://broad-ukb-sumstats-us-east-1.s3.amazonaws.com/round2/additive-tsvs/C43.gwas.imputed_v3.both_sexes.tsv.bgz	Health-related outcomes > First occurrences	Disease
Diagnoses - main ICD10: C43 Malignant melanoma of skin	female	https://broad-ukb-sumstats-us-east-1.s3.amazonaws.com/round2/additive-tsvs/C43.gwas.imputed_v3.female.tsv.bgz	Health-related outcomes > First occurrences	Disease
Diagnoses - main ICD10: C43 Malignant melanoma of skin	male	https://broad-ukb-sumstats-us-east-1.s3.amazonaws.com/round2/additive-tsvs/C43.gwas.imputed_v3.male.tsv.bgz	Health-related outcomes > First occurrences	Disease
Diagnoses - main ICD10: C44 Other malignant neoplasms of skin	both_sexes	https://broad-ukb-sumstats-us-east-1.s3.amazonaws.com/round2/additive-tsvs/C44.gwas.imputed_v3.both_sexes.tsv.bgz	Health-related outcomes > First occurrences	Disease
Diagnoses - main ICD10: C44 Other malignant neoplasms of skin	female	https://broad-ukb-sumstats-us-east-1.s3.amazonaws.com/round2/additive-tsvs/C44.gwas.imputed_v3.female.tsv.bgz	Health-related outcomes > First occurrences	Disease
Diagnoses - main ICD10: C44 Other malignant neoplasms of skin	male	https://broad-ukb-sumstats-us-east-1.s3.amazonaws.com/round2/additive-tsvs/C44.gwas.imputed_v3.male.tsv.bgz	Health-related outcomes > First occurrences	Disease
Diagnoses - main ICD10: C64 Malignant neoplasm of kidney, except renal pelvis	both_sexes	https://broad-ukb-sumstats-us-east-1.s3.amazonaws.com/round2/additive-tsvs/C64.gwas.imputed_v3.both_sexes.tsv.bgz	Health-related outcomes > First occurrences	Disease
Diagnoses - main ICD10: C64 Malignant neoplasm of kidney, except renal pelvis	female	https://broad-ukb-sumstats-us-east-1.s3.amazonaws.com/round2/additive-tsvs/C64.gwas.imputed_v3.female.tsv.bgz	Health-related outcomes > First occurrences	Disease
Diagnoses - main ICD10: C64 Malignant neoplasm of kidney, except renal pelvis	male	https://broad-ukb-sumstats-us-east-1.s3.amazonaws.com/round2/additive-tsvs/C64.gwas.imputed_v3.male.tsv.bgz	Health-related outcomes > First occurrences	Disease
Diagnoses - main ICD10: C67 Malignant neoplasm of bladder	both_sexes	https://broad-ukb-sumstats-us-east-1.s3.amazonaws.com/round2/additive-tsvs/C67.gwas.imputed_v3.both_sexes.tsv.bgz	Health-related outcomes > First occurrences	Disease
Diagnoses - main ICD10: C67 Malignant neoplasm of bladder	female	https://broad-ukb-sumstats-us-east-1.s3.amazonaws.com/round2/additive-tsvs/C67.gwas.imputed_v3.female.tsv.bgz	Health-related outcomes > First occurrences	Disease
Diagnoses - main ICD10: C67 Malignant neoplasm of bladder	male	https://broad-ukb-sumstats-us-east-1.s3.amazonaws.com/round2/additive-tsvs/C67.gwas.imputed_v3.male.tsv.bgz	Health-related outcomes > First occurrences	Disease
Diagnoses - main ICD10: C71 Malignant neoplasm of brain	both_sexes	https://broad-ukb-sumstats-us-east-1.s3.amazonaws.com/round2/additive-tsvs/C71.gwas.imputed_v3.both_sexes.tsv.bgz	Health-related outcomes > First occurrences	Disease
Diagnoses - main ICD10: C71 Malignant neoplasm of brain	female	https://broad-ukb-sumstats-us-east-1.s3.amazonaws.com/round2/additive-tsvs/C71.gwas.imputed_v3.female.tsv.bgz	Health-related outcomes > First occurrences	Disease
Diagnoses - main ICD10: C71 Malignant neoplasm of brain	male	https://broad-ukb-sumstats-us-east-1.s3.amazonaws.com/round2/additive-tsvs/C71.gwas.imputed_v3.male.tsv.bgz	Health-related outcomes > First occurrences	Disease
Diagnoses - main ICD10: C77 Secondary and unspecified malignant neoplasm of lymph nodes	both_sexes	https://broad-ukb-sumstats-us-east-1.s3.amazonaws.com/round2/additive-tsvs/C77.gwas.imputed_v3.both_sexes.tsv.bgz	Health-related outcomes > First occurrences	Disease
Diagnoses - main ICD10: C77 Secondary and unspecified malignant neoplasm of lymph nodes	female	https://broad-ukb-sumstats-us-east-1.s3.amazonaws.com/round2/additive-tsvs/C77.gwas.imputed_v3.female.tsv.bgz	Health-related outcomes > First occurrences	Disease
Diagnoses - main ICD10: C77 Secondary and unspecified malignant neoplasm of lymph nodes	male	https://broad-ukb-sumstats-us-east-1.s3.amazonaws.com/round2/additive-tsvs/C77.gwas.imputed_v3.male.tsv.bgz	Health-related outcomes > First occurrences	Disease
Diagnoses - main ICD10: C78 Secondary malignant neoplasm of respiratory and digestive organs	both_sexes	https://broad-ukb-sumstats-us-east-1.s3.amazonaws.com/round2/additive-tsvs/C78.gwas.imputed_v3.both_sexes.tsv.bgz	Health-related outcomes > First occurrences	Disease
Diagnoses - main ICD10: C78 Secondary malignant neoplasm of respiratory and digestive organs	female	https://broad-ukb-sumstats-us-east-1.s3.amazonaws.com/round2/additive-tsvs/C78.gwas.imputed_v3.female.tsv.bgz	Health-related outcomes > First occurrences	Disease
Diagnoses - main ICD10: C78 Secondary malignant neoplasm of respiratory and digestive organs	male	https://broad-ukb-sumstats-us-east-1.s3.amazonaws.com/round2/additive-tsvs/C78.gwas.imputed_v3.male.tsv.bgz	Health-related outcomes > First occurrences	Disease
Diagnoses - main ICD10: C79 Secondary malignant neoplasm of other sites	both_sexes	https://broad-ukb-sumstats-us-east-1.s3.amazonaws.com/round2/additive-tsvs/C79.gwas.imputed_v3.both_sexes.tsv.bgz	Health-related outcomes > First occurrences	Disease
Diagnoses - main ICD10: C79 Secondary malignant neoplasm of other sites	female	https://broad-ukb-sumstats-us-east-1.s3.amazonaws.com/round2/additive-tsvs/C79.gwas.imputed_v3.female.tsv.bgz	Health-related outcomes > First occurrences	Disease
Diagnoses - main ICD10: C79 Secondary malignant neoplasm of other sites	male	https://broad-ukb-sumstats-us-east-1.s3.amazonaws.com/round2/additive-tsvs/C79.gwas.imputed_v3.male.tsv.bgz	Health-related outcomes > First occurrences	Disease
Diagnoses - main ICD10: C80 Malignant neoplasm without specification of site	both_sexes	https://broad-ukb-sumstats-us-east-1.s3.amazonaws.com/round2/additive-tsvs/C80.gwas.imputed_v3.both_sexes.tsv.bgz	Health-related outcomes > First occurrences	Disease
Diagnoses - main ICD10: C80 Malignant neoplasm without specification of site	female	https://broad-ukb-sumstats-us-east-1.s3.amazonaws.com/round2/additive-tsvs/C80.gwas.imputed_v3.female.tsv.bgz	Health-related outcomes > First occurrences	Disease
Diagnoses - main ICD10: C80 Malignant neoplasm without specification of site	male	https://broad-ukb-sumstats-us-east-1.s3.amazonaws.com/round2/additive-tsvs/C80.gwas.imputed_v3.male.tsv.bgz	Health-related outcomes > First occurrences	Disease
Diagnoses - main ICD10: C82 Follicular [nodular] non-Hodgkin's lymphoma	both_sexes	https://broad-ukb-sumstats-us-east-1.s3.amazonaws.com/round2/additive-tsvs/C82.gwas.imputed_v3.both_sexes.tsv.bgz	Health-related outcomes > First occurrences	Disease
Diagnoses - main ICD10: C82 Follicular [nodular] non-Hodgkin's lymphoma	female	https://broad-ukb-sumstats-us-east-1.s3.amazonaws.com/round2/additive-tsvs/C82.gwas.imputed_v3.female.tsv.bgz	Health-related outcomes > First occurrences	Disease
Diagnoses - main ICD10: C82 Follicular [nodular] non-Hodgkin's lymphoma	male	https://broad-ukb-sumstats-us-east-1.s3.amazonaws.com/round2/additive-tsvs/C82.gwas.imputed_v3.male.tsv.bgz	Health-related outcomes > First occurrences	Disease
Diagnoses - main ICD10: C83 Diffuse non-Hodgkin's lymphoma	both_sexes	https://broad-ukb-sumstats-us-east-1.s3.amazonaws.com/round2/additive-tsvs/C83.gwas.imputed_v3.both_sexes.tsv.bgz	Health-related outcomes > First occurrences	Disease
Diagnoses - main ICD10: C83 Diffuse non-Hodgkin's lymphoma	female	https://broad-ukb-sumstats-us-east-1.s3.amazonaws.com/round2/additive-tsvs/C83.gwas.imputed_v3.female.tsv.bgz	Health-related outcomes > First occurrences	Disease
Diagnoses - main ICD10: C83 Diffuse non-Hodgkin's lymphoma	male	https://broad-ukb-sumstats-us-east-1.s3.amazonaws.com/round2/additive-tsvs/C83.gwas.imputed_v3.male.tsv.bgz	Health-related outcomes > First occurrences	Disease
Diagnoses - main ICD10: C85 Other and unspecified types of non-Hodgkin's lymphoma	both_sexes	https://broad-ukb-sumstats-us-east-1.s3.amazonaws.com/round2/additive-tsvs/C85.gwas.imputed_v3.both_sexes.tsv.bgz	Health-related outcomes > First occurrences	Disease
Diagnoses - main ICD10: C85 Other and unspecified types of non-Hodgkin's lymphoma	female	https://broad-ukb-sumstats-us-east-1.s3.amazonaws.com/round2/additive-tsvs/C85.gwas.imputed_v3.female.tsv.bgz	Health-related outcomes > First occurrences	Disease
Diagnoses - main ICD10: C85 Other and unspecified types of non-Hodgkin's lymphoma	male	https://broad-ukb-sumstats-us-east-1.s3.amazonaws.com/round2/additive-tsvs/C85.gwas.imputed_v3.male.tsv.bgz	Health-related outcomes > First occurrences	Disease
Diagnoses - main ICD10: C90 Multiple myeloma and malignant plasma cell neoplasms	both_sexes	https://broad-ukb-sumstats-us-east-1.s3.amazonaws.com/round2/additive-tsvs/C90.gwas.imputed_v3.both_sexes.tsv.bgz	Health-related outcomes > First occurrences	Disease
Diagnoses - main ICD10: C90 Multiple myeloma and malignant plasma cell neoplasms	female	https://broad-ukb-sumstats-us-east-1.s3.amazonaws.com/round2/additive-tsvs/C90.gwas.imputed_v3.female.tsv.bgz	Health-related outcomes > First occurrences	Disease
Diagnoses - main ICD10: C90 Multiple myeloma and malignant plasma cell neoplasms	male	https://broad-ukb-sumstats-us-east-1.s3.amazonaws.com/round2/additive-tsvs/C90.gwas.imputed_v3.male.tsv.bgz	Health-related outcomes > First occurrences	Disease
Diagnoses - main ICD10: C91 Lymphoid leukaemia	both_sexes	https://broad-ukb-sumstats-us-east-1.s3.amazonaws.com/round2/additive-tsvs/C91.gwas.imputed_v3.both_sexes.tsv.bgz	Health-related outcomes > First occurrences	Disease
Diagnoses - main ICD10: C91 Lymphoid leukaemia	female	https://broad-ukb-sumstats-us-east-1.s3.amazonaws.com/round2/additive-tsvs/C91.gwas.imputed_v3.female.tsv.bgz	Health-related outcomes > First occurrences	Disease
Diagnoses - main ICD10: C91 Lymphoid leukaemia	male	https://broad-ukb-sumstats-us-east-1.s3.amazonaws.com/round2/additive-tsvs/C91.gwas.imputed_v3.male.tsv.bgz	Health-related outcomes > First occurrences	Disease
Diagnoses - main ICD10: C92 Myeloid leukaemia	both_sexes	https://broad-ukb-sumstats-us-east-1.s3.amazonaws.com/round2/additive-tsvs/C92.gwas.imputed_v3.both_sexes.tsv.bgz	Health-related outcomes > First occurrences	Disease
Diagnoses - main ICD10: C92 Myeloid leukaemia	female	https://broad-ukb-sumstats-us-east-1.s3.amazonaws.com/round2/additive-tsvs/C92.gwas.imputed_v3.female.tsv.bgz	Health-related outcomes > First occurrences	Disease
Diagnoses - main ICD10: C92 Myeloid leukaemia	male	https://broad-ukb-sumstats-us-east-1.s3.amazonaws.com/round2/additive-tsvs/C92.gwas.imputed_v3.male.tsv.bgz	Health-related outcomes > First occurrences	Disease
Diagnoses - main ICD10: D03 Melanoma in situ	both_sexes	https://broad-ukb-sumstats-us-east-1.s3.amazonaws.com/round2/additive-tsvs/D03.gwas.imputed_v3.both_sexes.tsv.bgz	Health-related outcomes > First occurrences	Disease
Diagnoses - main ICD10: D03 Melanoma in situ	female	https://broad-ukb-sumstats-us-east-1.s3.amazonaws.com/round2/additive-tsvs/D03.gwas.imputed_v3.female.tsv.bgz	Health-related outcomes > First occurrences	Disease
Diagnoses - main ICD10: D03 Melanoma in situ	male	https://broad-ukb-sumstats-us-east-1.s3.amazonaws.com/round2/additive-tsvs/D03.gwas.imputed_v3.male.tsv.bgz	Health-related outcomes > First occurrences	Disease
Diagnoses - main ICD10: D04 Carcinoma in situ of skin	both_sexes	https://broad-ukb-sumstats-us-east-1.s3.amazonaws.com/round2/additive-tsvs/D04.gwas.imputed_v3.both_sexes.tsv.bgz	Health-related outcomes > First occurrences	Disease
Diagnoses - main ICD10: D04 Carcinoma in situ of skin	female	https://broad-ukb-sumstats-us-east-1.s3.amazonaws.com/round2/additive-tsvs/D04.gwas.imputed_v3.female.tsv.bgz	Health-related outcomes > First occurrences	Disease
Diagnoses - main ICD10: D04 Carcinoma in situ of skin	male	https://broad-ukb-sumstats-us-east-1.s3.amazonaws.com/round2/additive-tsvs/D04.gwas.imputed_v3.male.tsv.bgz	Health-related outcomes > First occurrences	Disease
Diagnoses - main ICD10: D07 Carcinoma in situ of other and unspecified genital organs	both_sexes	https://broad-ukb-sumstats-us-east-1.s3.amazonaws.com/round2/additive-tsvs/D07.gwas.imputed_v3.both_sexes.tsv.bgz	Health-related outcomes > First occurrences	Disease
Diagnoses - main ICD10: D07 Carcinoma in situ of other and unspecified genital organs	female	https://broad-ukb-sumstats-us-east-1.s3.amazonaws.com/round2/additive-tsvs/D07.gwas.imputed_v3.female.tsv.bgz	Health-related outcomes > First occurrences	Disease
Diagnoses - main ICD10: D07 Carcinoma in situ of other and unspecified genital organs	male	https://broad-ukb-sumstats-us-east-1.s3.amazonaws.com/round2/additive-tsvs/D07.gwas.imputed_v3.male.tsv.bgz	Health-related outcomes > First occurrences	Disease
Diagnoses - main ICD10: D10 Benign neoplasm of mouth and pharynx	both_sexes	https://broad-ukb-sumstats-us-east-1.s3.amazonaws.com/round2/additive-tsvs/D10.gwas.imputed_v3.both_sexes.tsv.bgz	Health-related outcomes > First occurrences	Disease
Diagnoses - main ICD10: D10 Benign neoplasm of mouth and pharynx	female	https://broad-ukb-sumstats-us-east-1.s3.amazonaws.com/round2/additive-tsvs/D10.gwas.imputed_v3.female.tsv.bgz	Health-related outcomes > First occurrences	Disease
Diagnoses - main ICD10: D10 Benign neoplasm of mouth and pharynx	male	https://broad-ukb-sumstats-us-east-1.s3.amazonaws.com/round2/additive-tsvs/D10.gwas.imputed_v3.male.tsv.bgz	Health-related outcomes > First occurrences	Disease
Diagnoses - main ICD10: D11 Benign neoplasm of major salivary glands	both_sexes	https://broad-ukb-sumstats-us-east-1.s3.amazonaws.com/round2/additive-tsvs/D11.gwas.imputed_v3.both_sexes.tsv.bgz	Health-related outcomes > First occurrences	Disease
Diagnoses - main ICD10: D11 Benign neoplasm of major salivary glands	female	https://broad-ukb-sumstats-us-east-1.s3.amazonaws.com/round2/additive-tsvs/D11.gwas.imputed_v3.female.tsv.bgz	Health-related outcomes > First occurrences	Disease
Diagnoses - main ICD10: D11 Benign neoplasm of major salivary glands	male	https://broad-ukb-sumstats-us-east-1.s3.amazonaws.com/round2/additive-tsvs/D11.gwas.imputed_v3.male.tsv.bgz	Health-related outcomes > First occurrences	Disease
Diagnoses - main ICD10: D12 Benign neoplasm of colon, rectum, anus and anal canal	both_sexes	https://broad-ukb-sumstats-us-east-1.s3.amazonaws.com/round2/additive-tsvs/D12.gwas.imputed_v3.both_sexes.tsv.bgz	Health-related outcomes > First occurrences	Disease
Diagnoses - main ICD10: D12 Benign neoplasm of colon, rectum, anus and anal canal	female	https://broad-ukb-sumstats-us-east-1.s3.amazonaws.com/round2/additive-tsvs/D12.gwas.imputed_v3.female.tsv.bgz	Health-related outcomes > First occurrences	Disease
Diagnoses - main ICD10: D12 Benign neoplasm of colon, rectum, anus and anal canal	male	https://broad-ukb-sumstats-us-east-1.s3.amazonaws.com/round2/additive-tsvs/D12.gwas.imputed_v3.male.tsv.bgz	Health-related outcomes > First occurrences	Disease
Diagnoses - main ICD10: D13 Benign neoplasm of other and ill-defined parts of digestive system	both_sexes	https://broad-ukb-sumstats-us-east-1.s3.amazonaws.com/round2/additive-tsvs/D13.gwas.imputed_v3.both_sexes.tsv.bgz	Health-related outcomes > First occurrences	Disease
Diagnoses - main ICD10: D13 Benign neoplasm of other and ill-defined parts of digestive system	female	https://broad-ukb-sumstats-us-east-1.s3.amazonaws.com/round2/additive-tsvs/D13.gwas.imputed_v3.female.tsv.bgz	Health-related outcomes > First occurrences	Disease
Diagnoses - main ICD10: D13 Benign neoplasm of other and ill-defined parts of digestive system	male	https://broad-ukb-sumstats-us-east-1.s3.amazonaws.com/round2/additive-tsvs/D13.gwas.imputed_v3.male.tsv.bgz	Health-related outcomes > First occurrences	Disease
Diagnoses - main ICD10: D17 Benign lipomatous neoplasm	both_sexes	https://broad-ukb-sumstats-us-east-1.s3.amazonaws.com/round2/additive-tsvs/D17.gwas.imputed_v3.both_sexes.tsv.bgz	Health-related outcomes > First occurrences	Disease
Diagnoses - main ICD10: D17 Benign lipomatous neoplasm	female	https://broad-ukb-sumstats-us-east-1.s3.amazonaws.com/round2/additive-tsvs/D17.gwas.imputed_v3.female.tsv.bgz	Health-related outcomes > First occurrences	Disease
Diagnoses - main ICD10: D17 Benign lipomatous neoplasm	male	https://broad-ukb-sumstats-us-east-1.s3.amazonaws.com/round2/additive-tsvs/D17.gwas.imputed_v3.male.tsv.bgz	Health-related outcomes > First occurrences	Disease
Diagnoses - main ICD10: D18 Haemangioma and lymphangioma, any site	both_sexes	https://broad-ukb-sumstats-us-east-1.s3.amazonaws.com/round2/additive-tsvs/D18.gwas.imputed_v3.both_sexes.tsv.bgz	Health-related outcomes > First occurrences	Disease
Diagnoses - main ICD10: D18 Haemangioma and lymphangioma, any site	female	https://broad-ukb-sumstats-us-east-1.s3.amazonaws.com/round2/additive-tsvs/D18.gwas.imputed_v3.female.tsv.bgz	Health-related outcomes > First occurrences	Disease
Diagnoses - main ICD10: D18 Haemangioma and lymphangioma, any site	male	https://broad-ukb-sumstats-us-east-1.s3.amazonaws.com/round2/additive-tsvs/D18.gwas.imputed_v3.male.tsv.bgz	Health-related outcomes > First occurrences	Disease
Diagnoses - main ICD10: D21 Other benign neoplasms of connective and other soft tissue	both_sexes	https://broad-ukb-sumstats-us-east-1.s3.amazonaws.com/round2/additive-tsvs/D21.gwas.imputed_v3.both_sexes.tsv.bgz	Health-related outcomes > First occurrences	Disease
Diagnoses - main ICD10: D21 Other benign neoplasms of connective and other soft tissue	female	https://broad-ukb-sumstats-us-east-1.s3.amazonaws.com/round2/additive-tsvs/D21.gwas.imputed_v3.female.tsv.bgz	Health-related outcomes > First occurrences	Disease
Diagnoses - main ICD10: D21 Other benign neoplasms of connective and other soft tissue	male	https://broad-ukb-sumstats-us-east-1.s3.amazonaws.com/round2/additive-tsvs/D21.gwas.imputed_v3.male.tsv.bgz	Health-related outcomes > First occurrences	Disease
Diagnoses - main ICD10: D22 Melanocytic naevi	both_sexes	https://broad-ukb-sumstats-us-east-1.s3.amazonaws.com/round2/additive-tsvs/D22.gwas.imputed_v3.both_sexes.tsv.bgz	Health-related outcomes > First occurrences	Disease
Diagnoses - main ICD10: D22 Melanocytic naevi	female	https://broad-ukb-sumstats-us-east-1.s3.amazonaws.com/round2/additive-tsvs/D22.gwas.imputed_v3.female.tsv.bgz	Health-related outcomes > First occurrences	Disease
Diagnoses - main ICD10: D22 Melanocytic naevi	male	https://broad-ukb-sumstats-us-east-1.s3.amazonaws.com/round2/additive-tsvs/D22.gwas.imputed_v3.male.tsv.bgz	Health-related outcomes > First occurrences	Disease
Diagnoses - main ICD10: D23 Other benign neoplasms of skin	both_sexes	https://broad-ukb-sumstats-us-east-1.s3.amazonaws.com/round2/additive-tsvs/D23.gwas.imputed_v3.both_sexes.tsv.bgz	Health-related outcomes > First occurrences	Disease
Diagnoses - main ICD10: D23 Other benign neoplasms of skin	female	https://broad-ukb-sumstats-us-east-1.s3.amazonaws.com/round2/additive-tsvs/D23.gwas.imputed_v3.female.tsv.bgz	Health-related outcomes > First occurrences	Disease
Diagnoses - main ICD10: D23 Other benign neoplasms of skin	male	https://broad-ukb-sumstats-us-east-1.s3.amazonaws.com/round2/additive-tsvs/D23.gwas.imputed_v3.male.tsv.bgz	Health-related outcomes > First occurrences	Disease
Diagnoses - main ICD10: D33 Benign neoplasm of brain and other parts of central nervous system	both_sexes	https://broad-ukb-sumstats-us-east-1.s3.amazonaws.com/round2/additive-tsvs/D33.gwas.imputed_v3.both_sexes.tsv.bgz	Health-related outcomes > First occurrences	Disease
Diagnoses - main ICD10: D33 Benign neoplasm of brain and other parts of central nervous system	female	https://broad-ukb-sumstats-us-east-1.s3.amazonaws.com/round2/additive-tsvs/D33.gwas.imputed_v3.female.tsv.bgz	Health-related outcomes > First occurrences	Disease
Diagnoses - main ICD10: D33 Benign neoplasm of brain and other parts of central nervous system	male	https://broad-ukb-sumstats-us-east-1.s3.amazonaws.com/round2/additive-tsvs/D33.gwas.imputed_v3.male.tsv.bgz	Health-related outcomes > First occurrences	Disease
Diagnoses - main ICD10: D35 Benign neoplasm of other and unspecified endocrine glands	both_sexes	https://broad-ukb-sumstats-us-east-1.s3.amazonaws.com/round2/additive-tsvs/D35.gwas.imputed_v3.both_sexes.tsv.bgz	Health-related outcomes > First occurrences	Disease
Diagnoses - main ICD10: D35 Benign neoplasm of other and unspecified endocrine glands	female	https://broad-ukb-sumstats-us-east-1.s3.amazonaws.com/round2/additive-tsvs/D35.gwas.imputed_v3.female.tsv.bgz	Health-related outcomes > First occurrences	Disease
Diagnoses - main ICD10: D35 Benign neoplasm of other and unspecified endocrine glands	male	https://broad-ukb-sumstats-us-east-1.s3.amazonaws.com/round2/additive-tsvs/D35.gwas.imputed_v3.male.tsv.bgz	Health-related outcomes > First occurrences	Disease
Diagnoses - main ICD10: D36 Benign neoplasm of other and unspecified sites	both_sexes	https://broad-ukb-sumstats-us-east-1.s3.amazonaws.com/round2/additive-tsvs/D36.gwas.imputed_v3.both_sexes.tsv.bgz	Health-related outcomes > First occurrences	Disease
Diagnoses - main ICD10: D36 Benign neoplasm of other and unspecified sites	female	https://broad-ukb-sumstats-us-east-1.s3.amazonaws.com/round2/additive-tsvs/D36.gwas.imputed_v3.female.tsv.bgz	Health-related outcomes > First occurrences	Disease
Diagnoses - main ICD10: D36 Benign neoplasm of other and unspecified sites	male	https://broad-ukb-sumstats-us-east-1.s3.amazonaws.com/round2/additive-tsvs/D36.gwas.imputed_v3.male.tsv.bgz	Health-related outcomes > First occurrences	Disease
Diagnoses - main ICD10: D37 Neoplasm of uncertain or unknown behaviour of oral cavity and digestive organs	both_sexes	https://broad-ukb-sumstats-us-east-1.s3.amazonaws.com/round2/additive-tsvs/D37.gwas.imputed_v3.both_sexes.tsv.bgz	Health-related outcomes > First occurrences	Disease
Diagnoses - main ICD10: D37 Neoplasm of uncertain or unknown behaviour of oral cavity and digestive organs	female	https://broad-ukb-sumstats-us-east-1.s3.amazonaws.com/round2/additive-tsvs/D37.gwas.imputed_v3.female.tsv.bgz	Health-related outcomes > First occurrences	Disease
Diagnoses - main ICD10: D37 Neoplasm of uncertain or unknown behaviour of oral cavity and digestive organs	male	https://broad-ukb-sumstats-us-east-1.s3.amazonaws.com/round2/additive-tsvs/D37.gwas.imputed_v3.male.tsv.bgz	Health-related outcomes > First occurrences	Disease
Diagnoses - main ICD10: D41 Neoplasm of uncertain or unknown behaviour of urinary organs	both_sexes	https://broad-ukb-sumstats-us-east-1.s3.amazonaws.com/round2/additive-tsvs/D41.gwas.imputed_v3.both_sexes.tsv.bgz	Health-related outcomes > First occurrences	Disease
Diagnoses - main ICD10: D41 Neoplasm of uncertain or unknown behaviour of urinary organs	female	https://broad-ukb-sumstats-us-east-1.s3.amazonaws.com/round2/additive-tsvs/D41.gwas.imputed_v3.female.tsv.bgz	Health-related outcomes > First occurrences	Disease
Diagnoses - main ICD10: D41 Neoplasm of uncertain or unknown behaviour of urinary organs	male	https://broad-ukb-sumstats-us-east-1.s3.amazonaws.com/round2/additive-tsvs/D41.gwas.imputed_v3.male.tsv.bgz	Health-related outcomes > First occurrences	Disease
Diagnoses - main ICD10: D47 Other neoplasms of uncertain or unknown behaviour of lymphoid, haematopoietic and related tissue	both_sexes	https://broad-ukb-sumstats-us-east-1.s3.amazonaws.com/round2/additive-tsvs/D47.gwas.imputed_v3.both_sexes.tsv.bgz	Health-related outcomes > First occurrences	Disease
Diagnoses - main ICD10: D47 Other neoplasms of uncertain or unknown behaviour of lymphoid, haematopoietic and related tissue	female	https://broad-ukb-sumstats-us-east-1.s3.amazonaws.com/round2/additive-tsvs/D47.gwas.imputed_v3.female.tsv.bgz	Health-related outcomes > First occurrences	Disease
Diagnoses - main ICD10: D47 Other neoplasms of uncertain or unknown behaviour of lymphoid, haematopoietic and related tissue	male	https://broad-ukb-sumstats-us-east-1.s3.amazonaws.com/round2/additive-tsvs/D47.gwas.imputed_v3.male.tsv.bgz	Health-related outcomes > First occurrences	Disease
Diagnoses - main ICD10: D48 Neoplasm of uncertain or unknown behaviour of other and unspecified sites	both_sexes	https://broad-ukb-sumstats-us-east-1.s3.amazonaws.com/round2/additive-tsvs/D48.gwas.imputed_v3.both_sexes.tsv.bgz	Health-related outcomes > First occurrences	Disease
Diagnoses - main ICD10: D48 Neoplasm of uncertain or unknown behaviour of other and unspecified sites	female	https://broad-ukb-sumstats-us-east-1.s3.amazonaws.com/round2/additive-tsvs/D48.gwas.imputed_v3.female.tsv.bgz	Health-related outcomes > First occurrences	Disease
Diagnoses - main ICD10: D48 Neoplasm of uncertain or unknown behaviour of other and unspecified sites	male	https://broad-ukb-sumstats-us-east-1.s3.amazonaws.com/round2/additive-tsvs/D48.gwas.imputed_v3.male.tsv.bgz	Health-related outcomes > First occurrences	Disease
Diagnoses - main ICD10: D50 Iron deficiency anaemia	both_sexes	https://broad-ukb-sumstats-us-east-1.s3.amazonaws.com/round2/additive-tsvs/D50.gwas.imputed_v3.both_sexes.tsv.bgz	Health-related outcomes > First occurrences	Disease
Diagnoses - main ICD10: D50 Iron deficiency anaemia	female	https://broad-ukb-sumstats-us-east-1.s3.amazonaws.com/round2/additive-tsvs/D50.gwas.imputed_v3.female.tsv.bgz	Health-related outcomes > First occurrences	Disease
Diagnoses - main ICD10: D50 Iron deficiency anaemia	male	https://broad-ukb-sumstats-us-east-1.s3.amazonaws.com/round2/additive-tsvs/D50.gwas.imputed_v3.male.tsv.bgz	Health-related outcomes > First occurrences	Disease
Diagnoses - main ICD10: D64 Other anaemias	both_sexes	https://broad-ukb-sumstats-us-east-1.s3.amazonaws.com/round2/additive-tsvs/D64.gwas.imputed_v3.both_sexes.tsv.bgz	Health-related outcomes > First occurrences	Disease
Diagnoses - main ICD10: D64 Other anaemias	female	https://broad-ukb-sumstats-us-east-1.s3.amazonaws.com/round2/additive-tsvs/D64.gwas.imputed_v3.female.tsv.bgz	Health-related outcomes > First occurrences	Disease
Diagnoses - main ICD10: D64 Other anaemias	male	https://broad-ukb-sumstats-us-east-1.s3.amazonaws.com/round2/additive-tsvs/D64.gwas.imputed_v3.male.tsv.bgz	Health-related outcomes > First occurrences	Disease
Diagnoses - main ICD10: D69 Purpura and other haemorrhagic conditions	both_sexes	https://broad-ukb-sumstats-us-east-1.s3.amazonaws.com/round2/additive-tsvs/D69.gwas.imputed_v3.both_sexes.tsv.bgz	Health-related outcomes > First occurrences	Disease
Diagnoses - main ICD10: D69 Purpura and other haemorrhagic conditions	female	https://broad-ukb-sumstats-us-east-1.s3.amazonaws.com/round2/additive-tsvs/D69.gwas.imputed_v3.female.tsv.bgz	Health-related outcomes > First occurrences	Disease
Diagnoses - main ICD10: D69 Purpura and other haemorrhagic conditions	male	https://broad-ukb-sumstats-us-east-1.s3.amazonaws.com/round2/additive-tsvs/D69.gwas.imputed_v3.male.tsv.bgz	Health-related outcomes > First occurrences	Disease
Diagnoses - main ICD10: D70 Agranulocytosis	both_sexes	https://broad-ukb-sumstats-us-east-1.s3.amazonaws.com/round2/additive-tsvs/D70.gwas.imputed_v3.both_sexes.tsv.bgz	Health-related outcomes > First occurrences	Disease
Diagnoses - main ICD10: D70 Agranulocytosis	female	https://broad-ukb-sumstats-us-east-1.s3.amazonaws.com/round2/additive-tsvs/D70.gwas.imputed_v3.female.tsv.bgz	Health-related outcomes > First occurrences	Disease
Diagnoses - main ICD10: D70 Agranulocytosis	male	https://broad-ukb-sumstats-us-east-1.s3.amazonaws.com/round2/additive-tsvs/D70.gwas.imputed_v3.male.tsv.bgz	Health-related outcomes > First occurrences	Disease
Diagnoses - main ICD10: D75 Other diseases of blood and blood-forming organs	both_sexes	https://broad-ukb-sumstats-us-east-1.s3.amazonaws.com/round2/additive-tsvs/D75.gwas.imputed_v3.both_sexes.tsv.bgz	Health-related outcomes > First occurrences	Disease
Diagnoses - main ICD10: D75 Other diseases of blood and blood-forming organs	female	https://broad-ukb-sumstats-us-east-1.s3.amazonaws.com/round2/additive-tsvs/D75.gwas.imputed_v3.female.tsv.bgz	Health-related outcomes > First occurrences	Disease
Diagnoses - main ICD10: D75 Other diseases of blood and blood-forming organs	male	https://broad-ukb-sumstats-us-east-1.s3.amazonaws.com/round2/additive-tsvs/D75.gwas.imputed_v3.male.tsv.bgz	Health-related outcomes > First occurrences	Disease
Diagnoses - main ICD10: E04 Other non-toxic goitre	both_sexes	https://broad-ukb-sumstats-us-east-1.s3.amazonaws.com/round2/additive-tsvs/E04.gwas.imputed_v3.both_sexes.tsv.bgz	Health-related outcomes > First occurrences	Disease
Diagnoses - main ICD10: E04 Other non-toxic goitre	female	https://broad-ukb-sumstats-us-east-1.s3.amazonaws.com/round2/additive-tsvs/E04.gwas.imputed_v3.female.tsv.bgz	Health-related outcomes > First occurrences	Disease
Diagnoses - main ICD10: E04 Other non-toxic goitre	male	https://broad-ukb-sumstats-us-east-1.s3.amazonaws.com/round2/additive-tsvs/E04.gwas.imputed_v3.male.tsv.bgz	Health-related outcomes > First occurrences	Disease
Diagnoses - main ICD10: E10 Insulin-dependent diabetes mellitus	both_sexes	https://broad-ukb-sumstats-us-east-1.s3.amazonaws.com/round2/additive-tsvs/E10.gwas.imputed_v3.both_sexes.tsv.bgz	Health-related outcomes > First occurrences	Disease
Diagnoses - main ICD10: E10 Insulin-dependent diabetes mellitus	female	https://broad-ukb-sumstats-us-east-1.s3.amazonaws.com/round2/additive-tsvs/E10.gwas.imputed_v3.female.tsv.bgz	Health-related outcomes > First occurrences	Disease
Diagnoses - main ICD10: E10 Insulin-dependent diabetes mellitus	male	https://broad-ukb-sumstats-us-east-1.s3.amazonaws.com/round2/additive-tsvs/E10.gwas.imputed_v3.male.tsv.bgz	Health-related outcomes > First occurrences	Disease
Diagnoses - main ICD10: E11 Non-insulin-dependent diabetes mellitus	both_sexes	https://broad-ukb-sumstats-us-east-1.s3.amazonaws.com/round2/additive-tsvs/E11.gwas.imputed_v3.both_sexes.tsv.bgz	Health-related outcomes > First occurrences	Disease
Diagnoses - main ICD10: E11 Non-insulin-dependent diabetes mellitus	female	https://broad-ukb-sumstats-us-east-1.s3.amazonaws.com/round2/additive-tsvs/E11.gwas.imputed_v3.female.tsv.bgz	Health-related outcomes > First occurrences	Disease
Diagnoses - main ICD10: E11 Non-insulin-dependent diabetes mellitus	male	https://broad-ukb-sumstats-us-east-1.s3.amazonaws.com/round2/additive-tsvs/E11.gwas.imputed_v3.male.tsv.bgz	Health-related outcomes > First occurrences	Disease
Diagnoses - main ICD10: E16 Other disorders of pancreatic internal secretion	both_sexes	https://broad-ukb-sumstats-us-east-1.s3.amazonaws.com/round2/additive-tsvs/E16.gwas.imputed_v3.both_sexes.tsv.bgz	Health-related outcomes > First occurrences	Disease
Diagnoses - main ICD10: E16 Other disorders of pancreatic internal secretion	female	https://broad-ukb-sumstats-us-east-1.s3.amazonaws.com/round2/additive-tsvs/E16.gwas.imputed_v3.female.tsv.bgz	Health-related outcomes > First occurrences	Disease
Diagnoses - main ICD10: E16 Other disorders of pancreatic internal secretion	male	https://broad-ukb-sumstats-us-east-1.s3.amazonaws.com/round2/additive-tsvs/E16.gwas.imputed_v3.male.tsv.bgz	Health-related outcomes > First occurrences	Disease
Diagnoses - main ICD10: E83 Disorders of mineral metabolism	both_sexes	https://broad-ukb-sumstats-us-east-1.s3.amazonaws.com/round2/additive-tsvs/E83.gwas.imputed_v3.both_sexes.tsv.bgz	Health-related outcomes > First occurrences	Disease
Diagnoses - main ICD10: E83 Disorders of mineral metabolism	female	https://broad-ukb-sumstats-us-east-1.s3.amazonaws.com/round2/additive-tsvs/E83.gwas.imputed_v3.female.tsv.bgz	Health-related outcomes > First occurrences	Disease
Diagnoses - main ICD10: E83 Disorders of mineral metabolism	male	https://broad-ukb-sumstats-us-east-1.s3.amazonaws.com/round2/additive-tsvs/E83.gwas.imputed_v3.male.tsv.bgz	Health-related outcomes > First occurrences	Disease
Diagnoses - main ICD10: E87 Other disorders of fluid, electrolyte and acid-base balance	both_sexes	https://broad-ukb-sumstats-us-east-1.s3.amazonaws.com/round2/additive-tsvs/E87.gwas.imputed_v3.both_sexes.tsv.bgz	Health-related outcomes > First occurrences	Disease
Diagnoses - main ICD10: E87 Other disorders of fluid, electrolyte and acid-base balance	female	https://broad-ukb-sumstats-us-east-1.s3.amazonaws.com/round2/additive-tsvs/E87.gwas.imputed_v3.female.tsv.bgz	Health-related outcomes > First occurrences	Disease
Diagnoses - main ICD10: E87 Other disorders of fluid, electrolyte and acid-base balance	male	https://broad-ukb-sumstats-us-east-1.s3.amazonaws.com/round2/additive-tsvs/E87.gwas.imputed_v3.male.tsv.bgz	Health-related outcomes > First occurrences	Disease
Diagnoses - main ICD10: F10 Mental and behavioural disorders due to use of alcohol	both_sexes	https://broad-ukb-sumstats-us-east-1.s3.amazonaws.com/round2/additive-tsvs/F10.gwas.imputed_v3.both_sexes.tsv.bgz	Health-related outcomes > First occurrences	Disease
Diagnoses - main ICD10: F10 Mental and behavioural disorders due to use of alcohol	female	https://broad-ukb-sumstats-us-east-1.s3.amazonaws.com/round2/additive-tsvs/F10.gwas.imputed_v3.female.tsv.bgz	Health-related outcomes > First occurrences	Disease
Diagnoses - main ICD10: F10 Mental and behavioural disorders due to use of alcohol	male	https://broad-ukb-sumstats-us-east-1.s3.amazonaws.com/round2/additive-tsvs/F10.gwas.imputed_v3.male.tsv.bgz	Health-related outcomes > First occurrences	Disease
Diagnoses - main ICD10: F31 Bipolar affective disorder	both_sexes	https://broad-ukb-sumstats-us-east-1.s3.amazonaws.com/round2/additive-tsvs/F31.gwas.imputed_v3.both_sexes.tsv.bgz	Health-related outcomes > First occurrences	Disease
Diagnoses - main ICD10: F31 Bipolar affective disorder	female	https://broad-ukb-sumstats-us-east-1.s3.amazonaws.com/round2/additive-tsvs/F31.gwas.imputed_v3.female.tsv.bgz	Health-related outcomes > First occurrences	Disease
Diagnoses - main ICD10: F31 Bipolar affective disorder	male	https://broad-ukb-sumstats-us-east-1.s3.amazonaws.com/round2/additive-tsvs/F31.gwas.imputed_v3.male.tsv.bgz	Health-related outcomes > First occurrences	Disease
Diagnoses - main ICD10: F32 Depressive episode	both_sexes	https://broad-ukb-sumstats-us-east-1.s3.amazonaws.com/round2/additive-tsvs/F32.gwas.imputed_v3.both_sexes.tsv.bgz	Health-related outcomes > First occurrences	Disease
Diagnoses - main ICD10: F32 Depressive episode	female	https://broad-ukb-sumstats-us-east-1.s3.amazonaws.com/round2/additive-tsvs/F32.gwas.imputed_v3.female.tsv.bgz	Health-related outcomes > First occurrences	Disease
Diagnoses - main ICD10: F32 Depressive episode	male	https://broad-ukb-sumstats-us-east-1.s3.amazonaws.com/round2/additive-tsvs/F32.gwas.imputed_v3.male.tsv.bgz	Health-related outcomes > First occurrences	Disease
Diagnoses - main ICD10: F33 Recurrent depressive disorder	both_sexes	https://broad-ukb-sumstats-us-east-1.s3.amazonaws.com/round2/additive-tsvs/F33.gwas.imputed_v3.both_sexes.tsv.bgz	Health-related outcomes > First occurrences	Disease
Diagnoses - main ICD10: F33 Recurrent depressive disorder	female	https://broad-ukb-sumstats-us-east-1.s3.amazonaws.com/round2/additive-tsvs/F33.gwas.imputed_v3.female.tsv.bgz	Health-related outcomes > First occurrences	Disease
Diagnoses - main ICD10: F33 Recurrent depressive disorder	male	https://broad-ukb-sumstats-us-east-1.s3.amazonaws.com/round2/additive-tsvs/F33.gwas.imputed_v3.male.tsv.bgz	Health-related outcomes > First occurrences	Disease
Diagnoses - main ICD10: F41 Other anxiety disorders	both_sexes	https://broad-ukb-sumstats-us-east-1.s3.amazonaws.com/round2/additive-tsvs/F41.gwas.imputed_v3.both_sexes.tsv.bgz	Health-related outcomes > First occurrences	Disease
Diagnoses - main ICD10: F41 Other anxiety disorders	female	https://broad-ukb-sumstats-us-east-1.s3.amazonaws.com/round2/additive-tsvs/F41.gwas.imputed_v3.female.tsv.bgz	Health-related outcomes > First occurrences	Disease
Diagnoses - main ICD10: F41 Other anxiety disorders	male	https://broad-ukb-sumstats-us-east-1.s3.amazonaws.com/round2/additive-tsvs/F41.gwas.imputed_v3.male.tsv.bgz	Health-related outcomes > First occurrences	Disease
Diagnoses - main ICD10: F43 Reaction to severe stress, and adjustment disorders	both_sexes	https://broad-ukb-sumstats-us-east-1.s3.amazonaws.com/round2/additive-tsvs/F43.gwas.imputed_v3.both_sexes.tsv.bgz	Health-related outcomes > First occurrences	Disease
Diagnoses - main ICD10: F43 Reaction to severe stress, and adjustment disorders	female	https://broad-ukb-sumstats-us-east-1.s3.amazonaws.com/round2/additive-tsvs/F43.gwas.imputed_v3.female.tsv.bgz	Health-related outcomes > First occurrences	Disease
Diagnoses - main ICD10: F43 Reaction to severe stress, and adjustment disorders	male	https://broad-ukb-sumstats-us-east-1.s3.amazonaws.com/round2/additive-tsvs/F43.gwas.imputed_v3.male.tsv.bgz	Health-related outcomes > First occurrences	Disease
Diagnoses - main ICD10: G35 Multiple sclerosis	both_sexes	https://broad-ukb-sumstats-us-east-1.s3.amazonaws.com/round2/additive-tsvs/G35.gwas.imputed_v3.both_sexes.tsv.bgz	Health-related outcomes > First occurrences	Disease
Diagnoses - main ICD10: G35 Multiple sclerosis	female	https://broad-ukb-sumstats-us-east-1.s3.amazonaws.com/round2/additive-tsvs/G35.gwas.imputed_v3.female.tsv.bgz	Health-related outcomes > First occurrences	Disease
Diagnoses - main ICD10: G35 Multiple sclerosis	male	https://broad-ukb-sumstats-us-east-1.s3.amazonaws.com/round2/additive-tsvs/G35.gwas.imputed_v3.male.tsv.bgz	Health-related outcomes > First occurrences	Disease
Diagnoses - main ICD10: G40 Epilepsy	both_sexes	https://broad-ukb-sumstats-us-east-1.s3.amazonaws.com/round2/additive-tsvs/G40.gwas.imputed_v3.both_sexes.tsv.bgz	Health-related outcomes > First occurrences	Disease
Diagnoses - main ICD10: G40 Epilepsy	female	https://broad-ukb-sumstats-us-east-1.s3.amazonaws.com/round2/additive-tsvs/G40.gwas.imputed_v3.female.tsv.bgz	Health-related outcomes > First occurrences	Disease
Diagnoses - main ICD10: G40 Epilepsy	male	https://broad-ukb-sumstats-us-east-1.s3.amazonaws.com/round2/additive-tsvs/G40.gwas.imputed_v3.male.tsv.bgz	Health-related outcomes > First occurrences	Disease
Diagnoses - main ICD10: G43 Migraine	both_sexes	https://broad-ukb-sumstats-us-east-1.s3.amazonaws.com/round2/additive-tsvs/G43.gwas.imputed_v3.both_sexes.tsv.bgz	Health-related outcomes > First occurrences	Disease
Diagnoses - main ICD10: G43 Migraine	female	https://broad-ukb-sumstats-us-east-1.s3.amazonaws.com/round2/additive-tsvs/G43.gwas.imputed_v3.female.tsv.bgz	Health-related outcomes > First occurrences	Disease
Diagnoses - main ICD10: G43 Migraine	male	https://broad-ukb-sumstats-us-east-1.s3.amazonaws.com/round2/additive-tsvs/G43.gwas.imputed_v3.male.tsv.bgz	Health-related outcomes > First occurrences	Disease
Diagnoses - main ICD10: G44 Other headache syndromes	both_sexes	https://broad-ukb-sumstats-us-east-1.s3.amazonaws.com/round2/additive-tsvs/G44.gwas.imputed_v3.both_sexes.tsv.bgz	Health-related outcomes > First occurrences	Disease
Diagnoses - main ICD10: G44 Other headache syndromes	female	https://broad-ukb-sumstats-us-east-1.s3.amazonaws.com/round2/additive-tsvs/G44.gwas.imputed_v3.female.tsv.bgz	Health-related outcomes > First occurrences	Disease
Diagnoses - main ICD10: G44 Other headache syndromes	male	https://broad-ukb-sumstats-us-east-1.s3.amazonaws.com/round2/additive-tsvs/G44.gwas.imputed_v3.male.tsv.bgz	Health-related outcomes > First occurrences	Disease
Diagnoses - main ICD10: G45 Transient cerebral ischaemic attacks and related syndromes	both_sexes	https://broad-ukb-sumstats-us-east-1.s3.amazonaws.com/round2/additive-tsvs/G45.gwas.imputed_v3.both_sexes.tsv.bgz	Health-related outcomes > First occurrences	Disease
Diagnoses - main ICD10: G45 Transient cerebral ischaemic attacks and related syndromes	female	https://broad-ukb-sumstats-us-east-1.s3.amazonaws.com/round2/additive-tsvs/G45.gwas.imputed_v3.female.tsv.bgz	Health-related outcomes > First occurrences	Disease
Diagnoses - main ICD10: G45 Transient cerebral ischaemic attacks and related syndromes	male	https://broad-ukb-sumstats-us-east-1.s3.amazonaws.com/round2/additive-tsvs/G45.gwas.imputed_v3.male.tsv.bgz	Health-related outcomes > First occurrences	Disease
Diagnoses - main ICD10: G47 Sleep disorders	both_sexes	https://broad-ukb-sumstats-us-east-1.s3.amazonaws.com/round2/additive-tsvs/G47.gwas.imputed_v3.both_sexes.tsv.bgz	Health-related outcomes > First occurrences	Disease
Diagnoses - main ICD10: G47 Sleep disorders	female	https://broad-ukb-sumstats-us-east-1.s3.amazonaws.com/round2/additive-tsvs/G47.gwas.imputed_v3.female.tsv.bgz	Health-related outcomes > First occurrences	Disease
Diagnoses - main ICD10: G47 Sleep disorders	male	https://broad-ukb-sumstats-us-east-1.s3.amazonaws.com/round2/additive-tsvs/G47.gwas.imputed_v3.male.tsv.bgz	Health-related outcomes > First occurrences	Disease
Diagnoses - main ICD10: G51 Facial nerve disorders	both_sexes	https://broad-ukb-sumstats-us-east-1.s3.amazonaws.com/round2/additive-tsvs/G51.gwas.imputed_v3.both_sexes.tsv.bgz	Health-related outcomes > First occurrences	Disease
Diagnoses - main ICD10: G51 Facial nerve disorders	female	https://broad-ukb-sumstats-us-east-1.s3.amazonaws.com/round2/additive-tsvs/G51.gwas.imputed_v3.female.tsv.bgz	Health-related outcomes > First occurrences	Disease
Diagnoses - main ICD10: G51 Facial nerve disorders	male	https://broad-ukb-sumstats-us-east-1.s3.amazonaws.com/round2/additive-tsvs/G51.gwas.imputed_v3.male.tsv.bgz	Health-related outcomes > First occurrences	Disease
Diagnoses - main ICD10: G56 Mononeuropathies of upper limb	both_sexes	https://broad-ukb-sumstats-us-east-1.s3.amazonaws.com/round2/additive-tsvs/G56.gwas.imputed_v3.both_sexes.tsv.bgz	Health-related outcomes > First occurrences	Disease
Diagnoses - main ICD10: G56 Mononeuropathies of upper limb	female	https://broad-ukb-sumstats-us-east-1.s3.amazonaws.com/round2/additive-tsvs/G56.gwas.imputed_v3.female.tsv.bgz	Health-related outcomes > First occurrences	Disease
Diagnoses - main ICD10: G56 Mononeuropathies of upper limb	male	https://broad-ukb-sumstats-us-east-1.s3.amazonaws.com/round2/additive-tsvs/G56.gwas.imputed_v3.male.tsv.bgz	Health-related outcomes > First occurrences	Disease
Diagnoses - main ICD10: G57 Mononeuropathies of lower limb	both_sexes	https://broad-ukb-sumstats-us-east-1.s3.amazonaws.com/round2/additive-tsvs/G57.gwas.imputed_v3.both_sexes.tsv.bgz	Health-related outcomes > First occurrences	Disease
Diagnoses - main ICD10: G57 Mononeuropathies of lower limb	female	https://broad-ukb-sumstats-us-east-1.s3.amazonaws.com/round2/additive-tsvs/G57.gwas.imputed_v3.female.tsv.bgz	Health-related outcomes > First occurrences	Disease
Diagnoses - main ICD10: G57 Mononeuropathies of lower limb	male	https://broad-ukb-sumstats-us-east-1.s3.amazonaws.com/round2/additive-tsvs/G57.gwas.imputed_v3.male.tsv.bgz	Health-related outcomes > First occurrences	Disease
Diagnoses - main ICD10: G62 Other polyneuropathies	both_sexes	https://broad-ukb-sumstats-us-east-1.s3.amazonaws.com/round2/additive-tsvs/G62.gwas.imputed_v3.both_sexes.tsv.bgz	Health-related outcomes > First occurrences	Disease
Diagnoses - main ICD10: G62 Other polyneuropathies	female	https://broad-ukb-sumstats-us-east-1.s3.amazonaws.com/round2/additive-tsvs/G62.gwas.imputed_v3.female.tsv.bgz	Health-related outcomes > First occurrences	Disease
Diagnoses - main ICD10: G62 Other polyneuropathies	male	https://broad-ukb-sumstats-us-east-1.s3.amazonaws.com/round2/additive-tsvs/G62.gwas.imputed_v3.male.tsv.bgz	Health-related outcomes > First occurrences	Disease
Diagnoses - main ICD10: G81 Hemiplegia	both_sexes	https://broad-ukb-sumstats-us-east-1.s3.amazonaws.com/round2/additive-tsvs/G81.gwas.imputed_v3.both_sexes.tsv.bgz	Health-related outcomes > First occurrences	Disease
Diagnoses - main ICD10: G81 Hemiplegia	female	https://broad-ukb-sumstats-us-east-1.s3.amazonaws.com/round2/additive-tsvs/G81.gwas.imputed_v3.female.tsv.bgz	Health-related outcomes > First occurrences	Disease
Diagnoses - main ICD10: G81 Hemiplegia	male	https://broad-ukb-sumstats-us-east-1.s3.amazonaws.com/round2/additive-tsvs/G81.gwas.imputed_v3.male.tsv.bgz	Health-related outcomes > First occurrences	Disease
Diagnoses - main ICD10: G93 Other disorders of brain	both_sexes	https://broad-ukb-sumstats-us-east-1.s3.amazonaws.com/round2/additive-tsvs/G93.gwas.imputed_v3.both_sexes.tsv.bgz	Health-related outcomes > First occurrences	Disease
Diagnoses - main ICD10: G93 Other disorders of brain	female	https://broad-ukb-sumstats-us-east-1.s3.amazonaws.com/round2/additive-tsvs/G93.gwas.imputed_v3.female.tsv.bgz	Health-related outcomes > First occurrences	Disease
Diagnoses - main ICD10: G93 Other disorders of brain	male	https://broad-ukb-sumstats-us-east-1.s3.amazonaws.com/round2/additive-tsvs/G93.gwas.imputed_v3.male.tsv.bgz	Health-related outcomes > First occurrences	Disease
Diagnoses - main ICD10: H00 Hordeolum and chalazion	both_sexes	https://broad-ukb-sumstats-us-east-1.s3.amazonaws.com/round2/additive-tsvs/H00.gwas.imputed_v3.both_sexes.tsv.bgz	Health-related outcomes > First occurrences	Disease
Diagnoses - main ICD10: H00 Hordeolum and chalazion	female	https://broad-ukb-sumstats-us-east-1.s3.amazonaws.com/round2/additive-tsvs/H00.gwas.imputed_v3.female.tsv.bgz	Health-related outcomes > First occurrences	Disease
Diagnoses - main ICD10: H00 Hordeolum and chalazion	male	https://broad-ukb-sumstats-us-east-1.s3.amazonaws.com/round2/additive-tsvs/H00.gwas.imputed_v3.male.tsv.bgz	Health-related outcomes > First occurrences	Disease
Diagnoses - main ICD10: H02 Other disorders of eyelid	both_sexes	https://broad-ukb-sumstats-us-east-1.s3.amazonaws.com/round2/additive-tsvs/H02.gwas.imputed_v3.both_sexes.tsv.bgz	Health-related outcomes > First occurrences	Disease
Diagnoses - main ICD10: H02 Other disorders of eyelid	female	https://broad-ukb-sumstats-us-east-1.s3.amazonaws.com/round2/additive-tsvs/H02.gwas.imputed_v3.female.tsv.bgz	Health-related outcomes > First occurrences	Disease
Diagnoses - main ICD10: H02 Other disorders of eyelid	male	https://broad-ukb-sumstats-us-east-1.s3.amazonaws.com/round2/additive-tsvs/H02.gwas.imputed_v3.male.tsv.bgz	Health-related outcomes > First occurrences	Disease
Diagnoses - main ICD10: H04 Disorders of lachrymal system	both_sexes	https://broad-ukb-sumstats-us-east-1.s3.amazonaws.com/round2/additive-tsvs/H04.gwas.imputed_v3.both_sexes.tsv.bgz	Health-related outcomes > First occurrences	Disease
Diagnoses - main ICD10: H04 Disorders of lachrymal system	female	https://broad-ukb-sumstats-us-east-1.s3.amazonaws.com/round2/additive-tsvs/H04.gwas.imputed_v3.female.tsv.bgz	Health-related outcomes > First occurrences	Disease
Diagnoses - main ICD10: H04 Disorders of lachrymal system	male	https://broad-ukb-sumstats-us-east-1.s3.amazonaws.com/round2/additive-tsvs/H04.gwas.imputed_v3.male.tsv.bgz	Health-related outcomes > First occurrences	Disease
Diagnoses - main ICD10: H11 Other disorders of conjunctiva	both_sexes	https://broad-ukb-sumstats-us-east-1.s3.amazonaws.com/round2/additive-tsvs/H11.gwas.imputed_v3.both_sexes.tsv.bgz	Health-related outcomes > First occurrences	Disease
Diagnoses - main ICD10: H11 Other disorders of conjunctiva	female	https://broad-ukb-sumstats-us-east-1.s3.amazonaws.com/round2/additive-tsvs/H11.gwas.imputed_v3.female.tsv.bgz	Health-related outcomes > First occurrences	Disease
Diagnoses - main ICD10: H11 Other disorders of conjunctiva	male	https://broad-ukb-sumstats-us-east-1.s3.amazonaws.com/round2/additive-tsvs/H11.gwas.imputed_v3.male.tsv.bgz	Health-related outcomes > First occurrences	Disease
Diagnoses - main ICD10: H18 Other disorders of cornea	both_sexes	https://broad-ukb-sumstats-us-east-1.s3.amazonaws.com/round2/additive-tsvs/H18.gwas.imputed_v3.both_sexes.tsv.bgz	Health-related outcomes > First occurrences	Disease
Diagnoses - main ICD10: H18 Other disorders of cornea	female	https://broad-ukb-sumstats-us-east-1.s3.amazonaws.com/round2/additive-tsvs/H18.gwas.imputed_v3.female.tsv.bgz	Health-related outcomes > First occurrences	Disease
Diagnoses - main ICD10: H18 Other disorders of cornea	male	https://broad-ukb-sumstats-us-east-1.s3.amazonaws.com/round2/additive-tsvs/H18.gwas.imputed_v3.male.tsv.bgz	Health-related outcomes > First occurrences	Disease
Diagnoses - main ICD10: H25 Senile cataract	both_sexes	https://broad-ukb-sumstats-us-east-1.s3.amazonaws.com/round2/additive-tsvs/H25.gwas.imputed_v3.both_sexes.tsv.bgz	Health-related outcomes > First occurrences	Disease
Diagnoses - main ICD10: H25 Senile cataract	female	https://broad-ukb-sumstats-us-east-1.s3.amazonaws.com/round2/additive-tsvs/H25.gwas.imputed_v3.female.tsv.bgz	Health-related outcomes > First occurrences	Disease
Diagnoses - main ICD10: H25 Senile cataract	male	https://broad-ukb-sumstats-us-east-1.s3.amazonaws.com/round2/additive-tsvs/H25.gwas.imputed_v3.male.tsv.bgz	Health-related outcomes > First occurrences	Disease
Diagnoses - main ICD10: H26 Other cataract	both_sexes	https://broad-ukb-sumstats-us-east-1.s3.amazonaws.com/round2/additive-tsvs/H26.gwas.imputed_v3.both_sexes.tsv.bgz	Health-related outcomes > First occurrences	Disease
Diagnoses - main ICD10: H26 Other cataract	female	https://broad-ukb-sumstats-us-east-1.s3.amazonaws.com/round2/additive-tsvs/H26.gwas.imputed_v3.female.tsv.bgz	Health-related outcomes > First occurrences	Disease
Diagnoses - main ICD10: H26 Other cataract	male	https://broad-ukb-sumstats-us-east-1.s3.amazonaws.com/round2/additive-tsvs/H26.gwas.imputed_v3.male.tsv.bgz	Health-related outcomes > First occurrences	Disease
Diagnoses - main ICD10: H33 Retinal detachments and breaks	both_sexes	https://broad-ukb-sumstats-us-east-1.s3.amazonaws.com/round2/additive-tsvs/H33.gwas.imputed_v3.both_sexes.tsv.bgz	Health-related outcomes > First occurrences	Disease
Diagnoses - main ICD10: H33 Retinal detachments and breaks	female	https://broad-ukb-sumstats-us-east-1.s3.amazonaws.com/round2/additive-tsvs/H33.gwas.imputed_v3.female.tsv.bgz	Health-related outcomes > First occurrences	Disease
Diagnoses - main ICD10: H33 Retinal detachments and breaks	male	https://broad-ukb-sumstats-us-east-1.s3.amazonaws.com/round2/additive-tsvs/H33.gwas.imputed_v3.male.tsv.bgz	Health-related outcomes > First occurrences	Disease
Diagnoses - main ICD10: H34 Retinal vascular occlusions	both_sexes	https://broad-ukb-sumstats-us-east-1.s3.amazonaws.com/round2/additive-tsvs/H34.gwas.imputed_v3.both_sexes.tsv.bgz	Health-related outcomes > First occurrences	Disease
Diagnoses - main ICD10: H34 Retinal vascular occlusions	female	https://broad-ukb-sumstats-us-east-1.s3.amazonaws.com/round2/additive-tsvs/H34.gwas.imputed_v3.female.tsv.bgz	Health-related outcomes > First occurrences	Disease
Diagnoses - main ICD10: H34 Retinal vascular occlusions	male	https://broad-ukb-sumstats-us-east-1.s3.amazonaws.com/round2/additive-tsvs/H34.gwas.imputed_v3.male.tsv.bgz	Health-related outcomes > First occurrences	Disease
Diagnoses - main ICD10: H35 Other retinal disorders	both_sexes	https://broad-ukb-sumstats-us-east-1.s3.amazonaws.com/round2/additive-tsvs/H35.gwas.imputed_v3.both_sexes.tsv.bgz	Health-related outcomes > First occurrences	Disease
Diagnoses - main ICD10: H35 Other retinal disorders	female	https://broad-ukb-sumstats-us-east-1.s3.amazonaws.com/round2/additive-tsvs/H35.gwas.imputed_v3.female.tsv.bgz	Health-related outcomes > First occurrences	Disease
Diagnoses - main ICD10: H35 Other retinal disorders	male	https://broad-ukb-sumstats-us-east-1.s3.amazonaws.com/round2/additive-tsvs/H35.gwas.imputed_v3.male.tsv.bgz	Health-related outcomes > First occurrences	Disease
Diagnoses - main ICD10: H40 Glaucoma	both_sexes	https://broad-ukb-sumstats-us-east-1.s3.amazonaws.com/round2/additive-tsvs/H40.gwas.imputed_v3.both_sexes.tsv.bgz	Health-related outcomes > First occurrences	Disease
Diagnoses - main ICD10: H40 Glaucoma	female	https://broad-ukb-sumstats-us-east-1.s3.amazonaws.com/round2/additive-tsvs/H40.gwas.imputed_v3.female.tsv.bgz	Health-related outcomes > First occurrences	Disease
Diagnoses - main ICD10: H40 Glaucoma	male	https://broad-ukb-sumstats-us-east-1.s3.amazonaws.com/round2/additive-tsvs/H40.gwas.imputed_v3.male.tsv.bgz	Health-related outcomes > First occurrences	Disease
Diagnoses - main ICD10: H43 Disorders of vitreous body	both_sexes	https://broad-ukb-sumstats-us-east-1.s3.amazonaws.com/round2/additive-tsvs/H43.gwas.imputed_v3.both_sexes.tsv.bgz	Health-related outcomes > First occurrences	Disease
Diagnoses - main ICD10: H43 Disorders of vitreous body	female	https://broad-ukb-sumstats-us-east-1.s3.amazonaws.com/round2/additive-tsvs/H43.gwas.imputed_v3.female.tsv.bgz	Health-related outcomes > First occurrences	Disease
Diagnoses - main ICD10: H43 Disorders of vitreous body	male	https://broad-ukb-sumstats-us-east-1.s3.amazonaws.com/round2/additive-tsvs/H43.gwas.imputed_v3.male.tsv.bgz	Health-related outcomes > First occurrences	Disease
Diagnoses - main ICD10: H50 Other strabismus	both_sexes	https://broad-ukb-sumstats-us-east-1.s3.amazonaws.com/round2/additive-tsvs/H50.gwas.imputed_v3.both_sexes.tsv.bgz	Health-related outcomes > First occurrences	Disease
Diagnoses - main ICD10: H50 Other strabismus	female	https://broad-ukb-sumstats-us-east-1.s3.amazonaws.com/round2/additive-tsvs/H50.gwas.imputed_v3.female.tsv.bgz	Health-related outcomes > First occurrences	Disease
Diagnoses - main ICD10: H50 Other strabismus	male	https://broad-ukb-sumstats-us-east-1.s3.amazonaws.com/round2/additive-tsvs/H50.gwas.imputed_v3.male.tsv.bgz	Health-related outcomes > First occurrences	Disease
Diagnoses - main ICD10: H53 Visual disturbances	both_sexes	https://broad-ukb-sumstats-us-east-1.s3.amazonaws.com/round2/additive-tsvs/H53.gwas.imputed_v3.both_sexes.tsv.bgz	Health-related outcomes > First occurrences	Disease
Diagnoses - main ICD10: H53 Visual disturbances	female	https://broad-ukb-sumstats-us-east-1.s3.amazonaws.com/round2/additive-tsvs/H53.gwas.imputed_v3.female.tsv.bgz	Health-related outcomes > First occurrences	Disease
Diagnoses - main ICD10: H53 Visual disturbances	male	https://broad-ukb-sumstats-us-east-1.s3.amazonaws.com/round2/additive-tsvs/H53.gwas.imputed_v3.male.tsv.bgz	Health-related outcomes > First occurrences	Disease
Diagnoses - main ICD10: H60 Otitis externa	both_sexes	https://broad-ukb-sumstats-us-east-1.s3.amazonaws.com/round2/additive-tsvs/H60.gwas.imputed_v3.both_sexes.tsv.bgz	Health-related outcomes > First occurrences	Disease
Diagnoses - main ICD10: H60 Otitis externa	female	https://broad-ukb-sumstats-us-east-1.s3.amazonaws.com/round2/additive-tsvs/H60.gwas.imputed_v3.female.tsv.bgz	Health-related outcomes > First occurrences	Disease
Diagnoses - main ICD10: H60 Otitis externa	male	https://broad-ukb-sumstats-us-east-1.s3.amazonaws.com/round2/additive-tsvs/H60.gwas.imputed_v3.male.tsv.bgz	Health-related outcomes > First occurrences	Disease
Diagnoses - main ICD10: H61 Other disorders of external ear	both_sexes	https://broad-ukb-sumstats-us-east-1.s3.amazonaws.com/round2/additive-tsvs/H61.gwas.imputed_v3.both_sexes.tsv.bgz	Health-related outcomes > First occurrences	Disease
Diagnoses - main ICD10: H61 Other disorders of external ear	female	https://broad-ukb-sumstats-us-east-1.s3.amazonaws.com/round2/additive-tsvs/H61.gwas.imputed_v3.female.tsv.bgz	Health-related outcomes > First occurrences	Disease
Diagnoses - main ICD10: H61 Other disorders of external ear	male	https://broad-ukb-sumstats-us-east-1.s3.amazonaws.com/round2/additive-tsvs/H61.gwas.imputed_v3.male.tsv.bgz	Health-related outcomes > First occurrences	Disease
Diagnoses - main ICD10: H65 Nonsuppurative otitis media	both_sexes	https://broad-ukb-sumstats-us-east-1.s3.amazonaws.com/round2/additive-tsvs/H65.gwas.imputed_v3.both_sexes.tsv.bgz	Health-related outcomes > First occurrences	Disease
Diagnoses - main ICD10: H65 Nonsuppurative otitis media	female	https://broad-ukb-sumstats-us-east-1.s3.amazonaws.com/round2/additive-tsvs/H65.gwas.imputed_v3.female.tsv.bgz	Health-related outcomes > First occurrences	Disease
Diagnoses - main ICD10: H65 Nonsuppurative otitis media	male	https://broad-ukb-sumstats-us-east-1.s3.amazonaws.com/round2/additive-tsvs/H65.gwas.imputed_v3.male.tsv.bgz	Health-related outcomes > First occurrences	Disease
Diagnoses - main ICD10: H66 Suppurative and unspecified otitis media	both_sexes	https://broad-ukb-sumstats-us-east-1.s3.amazonaws.com/round2/additive-tsvs/H66.gwas.imputed_v3.both_sexes.tsv.bgz	Health-related outcomes > First occurrences	Disease
Diagnoses - main ICD10: H66 Suppurative and unspecified otitis media	female	https://broad-ukb-sumstats-us-east-1.s3.amazonaws.com/round2/additive-tsvs/H66.gwas.imputed_v3.female.tsv.bgz	Health-related outcomes > First occurrences	Disease
Diagnoses - main ICD10: H66 Suppurative and unspecified otitis media	male	https://broad-ukb-sumstats-us-east-1.s3.amazonaws.com/round2/additive-tsvs/H66.gwas.imputed_v3.male.tsv.bgz	Health-related outcomes > First occurrences	Disease
Diagnoses - main ICD10: H71 Cholesteatoma of middle ear	both_sexes	https://broad-ukb-sumstats-us-east-1.s3.amazonaws.com/round2/additive-tsvs/H71.gwas.imputed_v3.both_sexes.tsv.bgz	Health-related outcomes > First occurrences	Disease
Diagnoses - main ICD10: H71 Cholesteatoma of middle ear	female	https://broad-ukb-sumstats-us-east-1.s3.amazonaws.com/round2/additive-tsvs/H71.gwas.imputed_v3.female.tsv.bgz	Health-related outcomes > First occurrences	Disease
Diagnoses - main ICD10: H71 Cholesteatoma of middle ear	male	https://broad-ukb-sumstats-us-east-1.s3.amazonaws.com/round2/additive-tsvs/H71.gwas.imputed_v3.male.tsv.bgz	Health-related outcomes > First occurrences	Disease
Diagnoses - main ICD10: H72 Perforation of tympanic membrane	both_sexes	https://broad-ukb-sumstats-us-east-1.s3.amazonaws.com/round2/additive-tsvs/H72.gwas.imputed_v3.both_sexes.tsv.bgz	Health-related outcomes > First occurrences	Disease
Diagnoses - main ICD10: H72 Perforation of tympanic membrane	female	https://broad-ukb-sumstats-us-east-1.s3.amazonaws.com/round2/additive-tsvs/H72.gwas.imputed_v3.female.tsv.bgz	Health-related outcomes > First occurrences	Disease
Diagnoses - main ICD10: H72 Perforation of tympanic membrane	male	https://broad-ukb-sumstats-us-east-1.s3.amazonaws.com/round2/additive-tsvs/H72.gwas.imputed_v3.male.tsv.bgz	Health-related outcomes > First occurrences	Disease
Diagnoses - main ICD10: H74 Other disorders of middle ear and mastoid	both_sexes	https://broad-ukb-sumstats-us-east-1.s3.amazonaws.com/round2/additive-tsvs/H74.gwas.imputed_v3.both_sexes.tsv.bgz	Health-related outcomes > First occurrences	Disease
Diagnoses - main ICD10: H74 Other disorders of middle ear and mastoid	female	https://broad-ukb-sumstats-us-east-1.s3.amazonaws.com/round2/additive-tsvs/H74.gwas.imputed_v3.female.tsv.bgz	Health-related outcomes > First occurrences	Disease
Diagnoses - main ICD10: H74 Other disorders of middle ear and mastoid	male	https://broad-ukb-sumstats-us-east-1.s3.amazonaws.com/round2/additive-tsvs/H74.gwas.imputed_v3.male.tsv.bgz	Health-related outcomes > First occurrences	Disease
Diagnoses - main ICD10: H81 Disorders of vestibular function	both_sexes	https://broad-ukb-sumstats-us-east-1.s3.amazonaws.com/round2/additive-tsvs/H81.gwas.imputed_v3.both_sexes.tsv.bgz	Health-related outcomes > First occurrences	Disease
Diagnoses - main ICD10: H81 Disorders of vestibular function	female	https://broad-ukb-sumstats-us-east-1.s3.amazonaws.com/round2/additive-tsvs/H81.gwas.imputed_v3.female.tsv.bgz	Health-related outcomes > First occurrences	Disease
Diagnoses - main ICD10: H81 Disorders of vestibular function	male	https://broad-ukb-sumstats-us-east-1.s3.amazonaws.com/round2/additive-tsvs/H81.gwas.imputed_v3.male.tsv.bgz	Health-related outcomes > First occurrences	Disease
Diagnoses - main ICD10: H83 Other diseases of inner ear	both_sexes	https://broad-ukb-sumstats-us-east-1.s3.amazonaws.com/round2/additive-tsvs/H83.gwas.imputed_v3.both_sexes.tsv.bgz	Health-related outcomes > First occurrences	Disease
Diagnoses - main ICD10: H83 Other diseases of inner ear	female	https://broad-ukb-sumstats-us-east-1.s3.amazonaws.com/round2/additive-tsvs/H83.gwas.imputed_v3.female.tsv.bgz	Health-related outcomes > First occurrences	Disease
Diagnoses - main ICD10: H83 Other diseases of inner ear	male	https://broad-ukb-sumstats-us-east-1.s3.amazonaws.com/round2/additive-tsvs/H83.gwas.imputed_v3.male.tsv.bgz	Health-related outcomes > First occurrences	Disease
Diagnoses - main ICD10: H90 Conductive and sensorineural hearing loss	both_sexes	https://broad-ukb-sumstats-us-east-1.s3.amazonaws.com/round2/additive-tsvs/H90.gwas.imputed_v3.both_sexes.tsv.bgz	Health-related outcomes > First occurrences	Disease
Diagnoses - main ICD10: H90 Conductive and sensorineural hearing loss	female	https://broad-ukb-sumstats-us-east-1.s3.amazonaws.com/round2/additive-tsvs/H90.gwas.imputed_v3.female.tsv.bgz	Health-related outcomes > First occurrences	Disease
Diagnoses - main ICD10: H90 Conductive and sensorineural hearing loss	male	https://broad-ukb-sumstats-us-east-1.s3.amazonaws.com/round2/additive-tsvs/H90.gwas.imputed_v3.male.tsv.bgz	Health-related outcomes > First occurrences	Disease
Diagnoses - main ICD10: H91 Other hearing loss	both_sexes	https://broad-ukb-sumstats-us-east-1.s3.amazonaws.com/round2/additive-tsvs/H91.gwas.imputed_v3.both_sexes.tsv.bgz	Health-related outcomes > First occurrences	Disease
Diagnoses - main ICD10: H91 Other hearing loss	female	https://broad-ukb-sumstats-us-east-1.s3.amazonaws.com/round2/additive-tsvs/H91.gwas.imputed_v3.female.tsv.bgz	Health-related outcomes > First occurrences	Disease
Diagnoses - main ICD10: H91 Other hearing loss	male	https://broad-ukb-sumstats-us-east-1.s3.amazonaws.com/round2/additive-tsvs/H91.gwas.imputed_v3.male.tsv.bgz	Health-related outcomes > First occurrences	Disease
Diagnoses - main ICD10: H92 Otalgia and effusion of ear	both_sexes	https://broad-ukb-sumstats-us-east-1.s3.amazonaws.com/round2/additive-tsvs/H92.gwas.imputed_v3.both_sexes.tsv.bgz	Health-related outcomes > First occurrences	Disease
Diagnoses - main ICD10: H92 Otalgia and effusion of ear	female	https://broad-ukb-sumstats-us-east-1.s3.amazonaws.com/round2/additive-tsvs/H92.gwas.imputed_v3.female.tsv.bgz	Health-related outcomes > First occurrences	Disease
Diagnoses - main ICD10: H92 Otalgia and effusion of ear	male	https://broad-ukb-sumstats-us-east-1.s3.amazonaws.com/round2/additive-tsvs/H92.gwas.imputed_v3.male.tsv.bgz	Health-related outcomes > First occurrences	Disease
Diagnoses - main ICD10: I08 Multiple valve diseases	both_sexes	https://broad-ukb-sumstats-us-east-1.s3.amazonaws.com/round2/additive-tsvs/I08.gwas.imputed_v3.both_sexes.tsv.bgz	Health-related outcomes > First occurrences	Disease
Diagnoses - main ICD10: I08 Multiple valve diseases	female	https://broad-ukb-sumstats-us-east-1.s3.amazonaws.com/round2/additive-tsvs/I08.gwas.imputed_v3.female.tsv.bgz	Health-related outcomes > First occurrences	Disease
Diagnoses - main ICD10: I08 Multiple valve diseases	male	https://broad-ukb-sumstats-us-east-1.s3.amazonaws.com/round2/additive-tsvs/I08.gwas.imputed_v3.male.tsv.bgz	Health-related outcomes > First occurrences	Disease
Diagnoses - main ICD10: I10 Essential (primary) hypertension	both_sexes	https://broad-ukb-sumstats-us-east-1.s3.amazonaws.com/round2/additive-tsvs/I10.gwas.imputed_v3.both_sexes.tsv.bgz	Health-related outcomes > First occurrences	Disease
Diagnoses - main ICD10: I10 Essential (primary) hypertension	female	https://broad-ukb-sumstats-us-east-1.s3.amazonaws.com/round2/additive-tsvs/I10.gwas.imputed_v3.female.tsv.bgz	Health-related outcomes > First occurrences	Disease
Diagnoses - main ICD10: I10 Essential (primary) hypertension	male	https://broad-ukb-sumstats-us-east-1.s3.amazonaws.com/round2/additive-tsvs/I10.gwas.imputed_v3.male.tsv.bgz	Health-related outcomes > First occurrences	Disease
Diagnoses - main ICD10: I20 Angina pectoris	both_sexes	https://broad-ukb-sumstats-us-east-1.s3.amazonaws.com/round2/additive-tsvs/I20.gwas.imputed_v3.both_sexes.tsv.bgz	Health-related outcomes > First occurrences	Disease
Diagnoses - main ICD10: I20 Angina pectoris	female	https://broad-ukb-sumstats-us-east-1.s3.amazonaws.com/round2/additive-tsvs/I20.gwas.imputed_v3.female.tsv.bgz	Health-related outcomes > First occurrences	Disease
Diagnoses - main ICD10: I20 Angina pectoris	male	https://broad-ukb-sumstats-us-east-1.s3.amazonaws.com/round2/additive-tsvs/I20.gwas.imputed_v3.male.tsv.bgz	Health-related outcomes > First occurrences	Disease
Diagnoses - main ICD10: I21 Acute myocardial infarction	both_sexes	https://broad-ukb-sumstats-us-east-1.s3.amazonaws.com/round2/additive-tsvs/I21.gwas.imputed_v3.both_sexes.tsv.bgz	Health-related outcomes > First occurrences	Disease
Diagnoses - main ICD10: I21 Acute myocardial infarction	female	https://broad-ukb-sumstats-us-east-1.s3.amazonaws.com/round2/additive-tsvs/I21.gwas.imputed_v3.female.tsv.bgz	Health-related outcomes > First occurrences	Disease
Diagnoses - main ICD10: I21 Acute myocardial infarction	male	https://broad-ukb-sumstats-us-east-1.s3.amazonaws.com/round2/additive-tsvs/I21.gwas.imputed_v3.male.tsv.bgz	Health-related outcomes > First occurrences	Disease
Diagnoses - main ICD10: I24 Other acute ischaemic heart diseases	both_sexes	https://broad-ukb-sumstats-us-east-1.s3.amazonaws.com/round2/additive-tsvs/I24.gwas.imputed_v3.both_sexes.tsv.bgz	Health-related outcomes > First occurrences	Disease
Diagnoses - main ICD10: I24 Other acute ischaemic heart diseases	female	https://broad-ukb-sumstats-us-east-1.s3.amazonaws.com/round2/additive-tsvs/I24.gwas.imputed_v3.female.tsv.bgz	Health-related outcomes > First occurrences	Disease
Diagnoses - main ICD10: I24 Other acute ischaemic heart diseases	male	https://broad-ukb-sumstats-us-east-1.s3.amazonaws.com/round2/additive-tsvs/I24.gwas.imputed_v3.male.tsv.bgz	Health-related outcomes > First occurrences	Disease
Diagnoses - main ICD10: I25 Chronic ischaemic heart disease	both_sexes	https://broad-ukb-sumstats-us-east-1.s3.amazonaws.com/round2/additive-tsvs/I25.gwas.imputed_v3.both_sexes.tsv.bgz	Health-related outcomes > First occurrences	Disease
Diagnoses - main ICD10: I25 Chronic ischaemic heart disease	female	https://broad-ukb-sumstats-us-east-1.s3.amazonaws.com/round2/additive-tsvs/I25.gwas.imputed_v3.female.tsv.bgz	Health-related outcomes > First occurrences	Disease
Diagnoses - main ICD10: I25 Chronic ischaemic heart disease	male	https://broad-ukb-sumstats-us-east-1.s3.amazonaws.com/round2/additive-tsvs/I25.gwas.imputed_v3.male.tsv.bgz	Health-related outcomes > First occurrences	Disease
Diagnoses - main ICD10: I26 Pulmonary embolism	both_sexes	https://broad-ukb-sumstats-us-east-1.s3.amazonaws.com/round2/additive-tsvs/I26.gwas.imputed_v3.both_sexes.tsv.bgz	Health-related outcomes > First occurrences	Disease
Diagnoses - main ICD10: I26 Pulmonary embolism	female	https://broad-ukb-sumstats-us-east-1.s3.amazonaws.com/round2/additive-tsvs/I26.gwas.imputed_v3.female.tsv.bgz	Health-related outcomes > First occurrences	Disease
Diagnoses - main ICD10: I26 Pulmonary embolism	male	https://broad-ukb-sumstats-us-east-1.s3.amazonaws.com/round2/additive-tsvs/I26.gwas.imputed_v3.male.tsv.bgz	Health-related outcomes > First occurrences	Disease
Diagnoses - main ICD10: I31 Other diseases of pericardium	both_sexes	https://broad-ukb-sumstats-us-east-1.s3.amazonaws.com/round2/additive-tsvs/I31.gwas.imputed_v3.both_sexes.tsv.bgz	Health-related outcomes > First occurrences	Disease
Diagnoses - main ICD10: I31 Other diseases of pericardium	female	https://broad-ukb-sumstats-us-east-1.s3.amazonaws.com/round2/additive-tsvs/I31.gwas.imputed_v3.female.tsv.bgz	Health-related outcomes > First occurrences	Disease
Diagnoses - main ICD10: I31 Other diseases of pericardium	male	https://broad-ukb-sumstats-us-east-1.s3.amazonaws.com/round2/additive-tsvs/I31.gwas.imputed_v3.male.tsv.bgz	Health-related outcomes > First occurrences	Disease
Diagnoses - main ICD10: I34 Nonrheumatic mitral valve disorders	both_sexes	https://broad-ukb-sumstats-us-east-1.s3.amazonaws.com/round2/additive-tsvs/I34.gwas.imputed_v3.both_sexes.tsv.bgz	Health-related outcomes > First occurrences	Disease
Diagnoses - main ICD10: I34 Nonrheumatic mitral valve disorders	female	https://broad-ukb-sumstats-us-east-1.s3.amazonaws.com/round2/additive-tsvs/I34.gwas.imputed_v3.female.tsv.bgz	Health-related outcomes > First occurrences	Disease
Diagnoses - main ICD10: I34 Nonrheumatic mitral valve disorders	male	https://broad-ukb-sumstats-us-east-1.s3.amazonaws.com/round2/additive-tsvs/I34.gwas.imputed_v3.male.tsv.bgz	Health-related outcomes > First occurrences	Disease
Diagnoses - main ICD10: I35 Nonrheumatic aortic valve disorders	both_sexes	https://broad-ukb-sumstats-us-east-1.s3.amazonaws.com/round2/additive-tsvs/I35.gwas.imputed_v3.both_sexes.tsv.bgz	Health-related outcomes > First occurrences	Disease
Diagnoses - main ICD10: I35 Nonrheumatic aortic valve disorders	female	https://broad-ukb-sumstats-us-east-1.s3.amazonaws.com/round2/additive-tsvs/I35.gwas.imputed_v3.female.tsv.bgz	Health-related outcomes > First occurrences	Disease
Diagnoses - main ICD10: I35 Nonrheumatic aortic valve disorders	male	https://broad-ukb-sumstats-us-east-1.s3.amazonaws.com/round2/additive-tsvs/I35.gwas.imputed_v3.male.tsv.bgz	Health-related outcomes > First occurrences	Disease
Diagnoses - main ICD10: I42 Cardiomyopathy	both_sexes	https://broad-ukb-sumstats-us-east-1.s3.amazonaws.com/round2/additive-tsvs/I42.gwas.imputed_v3.both_sexes.tsv.bgz	Health-related outcomes > First occurrences	Disease
Diagnoses - main ICD10: I42 Cardiomyopathy	female	https://broad-ukb-sumstats-us-east-1.s3.amazonaws.com/round2/additive-tsvs/I42.gwas.imputed_v3.female.tsv.bgz	Health-related outcomes > First occurrences	Disease
Diagnoses - main ICD10: I42 Cardiomyopathy	male	https://broad-ukb-sumstats-us-east-1.s3.amazonaws.com/round2/additive-tsvs/I42.gwas.imputed_v3.male.tsv.bgz	Health-related outcomes > First occurrences	Disease
Diagnoses - main ICD10: I44 Atrioventricular and left bundle-branch block	both_sexes	https://broad-ukb-sumstats-us-east-1.s3.amazonaws.com/round2/additive-tsvs/I44.gwas.imputed_v3.both_sexes.tsv.bgz	Health-related outcomes > First occurrences	Disease
Diagnoses - main ICD10: I44 Atrioventricular and left bundle-branch block	female	https://broad-ukb-sumstats-us-east-1.s3.amazonaws.com/round2/additive-tsvs/I44.gwas.imputed_v3.female.tsv.bgz	Health-related outcomes > First occurrences	Disease
Diagnoses - main ICD10: I44 Atrioventricular and left bundle-branch block	male	https://broad-ukb-sumstats-us-east-1.s3.amazonaws.com/round2/additive-tsvs/I44.gwas.imputed_v3.male.tsv.bgz	Health-related outcomes > First occurrences	Disease
Diagnoses - main ICD10: I47 Paroxysmal tachycardia	both_sexes	https://broad-ukb-sumstats-us-east-1.s3.amazonaws.com/round2/additive-tsvs/I47.gwas.imputed_v3.both_sexes.tsv.bgz	Health-related outcomes > First occurrences	Disease
Diagnoses - main ICD10: I47 Paroxysmal tachycardia	female	https://broad-ukb-sumstats-us-east-1.s3.amazonaws.com/round2/additive-tsvs/I47.gwas.imputed_v3.female.tsv.bgz	Health-related outcomes > First occurrences	Disease
Diagnoses - main ICD10: I47 Paroxysmal tachycardia	male	https://broad-ukb-sumstats-us-east-1.s3.amazonaws.com/round2/additive-tsvs/I47.gwas.imputed_v3.male.tsv.bgz	Health-related outcomes > First occurrences	Disease
Diagnoses - main ICD10: I48 Atrial fibrillation and flutter	both_sexes	https://broad-ukb-sumstats-us-east-1.s3.amazonaws.com/round2/additive-tsvs/I48.gwas.imputed_v3.both_sexes.tsv.bgz	Health-related outcomes > First occurrences	Disease
Diagnoses - main ICD10: I48 Atrial fibrillation and flutter	female	https://broad-ukb-sumstats-us-east-1.s3.amazonaws.com/round2/additive-tsvs/I48.gwas.imputed_v3.female.tsv.bgz	Health-related outcomes > First occurrences	Disease
Diagnoses - main ICD10: I48 Atrial fibrillation and flutter	male	https://broad-ukb-sumstats-us-east-1.s3.amazonaws.com/round2/additive-tsvs/I48.gwas.imputed_v3.male.tsv.bgz	Health-related outcomes > First occurrences	Disease
Diagnoses - main ICD10: I49 Other cardiac arrhythmias	both_sexes	https://broad-ukb-sumstats-us-east-1.s3.amazonaws.com/round2/additive-tsvs/I49.gwas.imputed_v3.both_sexes.tsv.bgz	Health-related outcomes > First occurrences	Disease
Diagnoses - main ICD10: I49 Other cardiac arrhythmias	female	https://broad-ukb-sumstats-us-east-1.s3.amazonaws.com/round2/additive-tsvs/I49.gwas.imputed_v3.female.tsv.bgz	Health-related outcomes > First occurrences	Disease
Diagnoses - main ICD10: I49 Other cardiac arrhythmias	male	https://broad-ukb-sumstats-us-east-1.s3.amazonaws.com/round2/additive-tsvs/I49.gwas.imputed_v3.male.tsv.bgz	Health-related outcomes > First occurrences	Disease
Diagnoses - main ICD10: I50 Heart failure	both_sexes	https://broad-ukb-sumstats-us-east-1.s3.amazonaws.com/round2/additive-tsvs/I50.gwas.imputed_v3.both_sexes.tsv.bgz	Health-related outcomes > First occurrences	Disease
Diagnoses - main ICD10: I50 Heart failure	female	https://broad-ukb-sumstats-us-east-1.s3.amazonaws.com/round2/additive-tsvs/I50.gwas.imputed_v3.female.tsv.bgz	Health-related outcomes > First occurrences	Disease
Diagnoses - main ICD10: I50 Heart failure	male	https://broad-ukb-sumstats-us-east-1.s3.amazonaws.com/round2/additive-tsvs/I50.gwas.imputed_v3.male.tsv.bgz	Health-related outcomes > First occurrences	Disease
Diagnoses - main ICD10: I60 Subarachnoid haemorrhage	both_sexes	https://broad-ukb-sumstats-us-east-1.s3.amazonaws.com/round2/additive-tsvs/I60.gwas.imputed_v3.both_sexes.tsv.bgz	Health-related outcomes > First occurrences	Disease
Diagnoses - main ICD10: I60 Subarachnoid haemorrhage	female	https://broad-ukb-sumstats-us-east-1.s3.amazonaws.com/round2/additive-tsvs/I60.gwas.imputed_v3.female.tsv.bgz	Health-related outcomes > First occurrences	Disease
Diagnoses - main ICD10: I60 Subarachnoid haemorrhage	male	https://broad-ukb-sumstats-us-east-1.s3.amazonaws.com/round2/additive-tsvs/I60.gwas.imputed_v3.male.tsv.bgz	Health-related outcomes > First occurrences	Disease
Diagnoses - main ICD10: I61 Intracerebral haemorrhage	both_sexes	https://broad-ukb-sumstats-us-east-1.s3.amazonaws.com/round2/additive-tsvs/I61.gwas.imputed_v3.both_sexes.tsv.bgz	Health-related outcomes > First occurrences	Disease
Diagnoses - main ICD10: I61 Intracerebral haemorrhage	female	https://broad-ukb-sumstats-us-east-1.s3.amazonaws.com/round2/additive-tsvs/I61.gwas.imputed_v3.female.tsv.bgz	Health-related outcomes > First occurrences	Disease
Diagnoses - main ICD10: I61 Intracerebral haemorrhage	male	https://broad-ukb-sumstats-us-east-1.s3.amazonaws.com/round2/additive-tsvs/I61.gwas.imputed_v3.male.tsv.bgz	Health-related outcomes > First occurrences	Disease
Diagnoses - main ICD10: I63 Cerebral infarction	both_sexes	https://broad-ukb-sumstats-us-east-1.s3.amazonaws.com/round2/additive-tsvs/I63.gwas.imputed_v3.both_sexes.tsv.bgz	Health-related outcomes > First occurrences	Disease
Diagnoses - main ICD10: I63 Cerebral infarction	female	https://broad-ukb-sumstats-us-east-1.s3.amazonaws.com/round2/additive-tsvs/I63.gwas.imputed_v3.female.tsv.bgz	Health-related outcomes > First occurrences	Disease
Diagnoses - main ICD10: I63 Cerebral infarction	male	https://broad-ukb-sumstats-us-east-1.s3.amazonaws.com/round2/additive-tsvs/I63.gwas.imputed_v3.male.tsv.bgz	Health-related outcomes > First occurrences	Disease
Diagnoses - main ICD10: I64 Stroke, not specified as haemorrhage or infarction	both_sexes	https://broad-ukb-sumstats-us-east-1.s3.amazonaws.com/round2/additive-tsvs/I64.gwas.imputed_v3.both_sexes.tsv.bgz	Health-related outcomes > First occurrences	Disease
Diagnoses - main ICD10: I64 Stroke, not specified as haemorrhage or infarction	female	https://broad-ukb-sumstats-us-east-1.s3.amazonaws.com/round2/additive-tsvs/I64.gwas.imputed_v3.female.tsv.bgz	Health-related outcomes > First occurrences	Disease
Diagnoses - main ICD10: I64 Stroke, not specified as haemorrhage or infarction	male	https://broad-ukb-sumstats-us-east-1.s3.amazonaws.com/round2/additive-tsvs/I64.gwas.imputed_v3.male.tsv.bgz	Health-related outcomes > First occurrences	Disease
Diagnoses - main ICD10: I65 Occlusion and stenosis of precerebral arteries, not resulting in cerebral infarction	both_sexes	https://broad-ukb-sumstats-us-east-1.s3.amazonaws.com/round2/additive-tsvs/I65.gwas.imputed_v3.both_sexes.tsv.bgz	Health-related outcomes > First occurrences	Disease
Diagnoses - main ICD10: I65 Occlusion and stenosis of precerebral arteries, not resulting in cerebral infarction	female	https://broad-ukb-sumstats-us-east-1.s3.amazonaws.com/round2/additive-tsvs/I65.gwas.imputed_v3.female.tsv.bgz	Health-related outcomes > First occurrences	Disease
Diagnoses - main ICD10: I65 Occlusion and stenosis of precerebral arteries, not resulting in cerebral infarction	male	https://broad-ukb-sumstats-us-east-1.s3.amazonaws.com/round2/additive-tsvs/I65.gwas.imputed_v3.male.tsv.bgz	Health-related outcomes > First occurrences	Disease
Diagnoses - main ICD10: I67 Other cerebrovascular diseases	both_sexes	https://broad-ukb-sumstats-us-east-1.s3.amazonaws.com/round2/additive-tsvs/I67.gwas.imputed_v3.both_sexes.tsv.bgz	Health-related outcomes > First occurrences	Disease
Diagnoses - main ICD10: I67 Other cerebrovascular diseases	female	https://broad-ukb-sumstats-us-east-1.s3.amazonaws.com/round2/additive-tsvs/I67.gwas.imputed_v3.female.tsv.bgz	Health-related outcomes > First occurrences	Disease
Diagnoses - main ICD10: I67 Other cerebrovascular diseases	male	https://broad-ukb-sumstats-us-east-1.s3.amazonaws.com/round2/additive-tsvs/I67.gwas.imputed_v3.male.tsv.bgz	Health-related outcomes > First occurrences	Disease
Diagnoses - main ICD10: I70 Atherosclerosis	both_sexes	https://broad-ukb-sumstats-us-east-1.s3.amazonaws.com/round2/additive-tsvs/I70.gwas.imputed_v3.both_sexes.tsv.bgz	Health-related outcomes > First occurrences	Disease
Diagnoses - main ICD10: I70 Atherosclerosis	female	https://broad-ukb-sumstats-us-east-1.s3.amazonaws.com/round2/additive-tsvs/I70.gwas.imputed_v3.female.tsv.bgz	Health-related outcomes > First occurrences	Disease
Diagnoses - main ICD10: I70 Atherosclerosis	male	https://broad-ukb-sumstats-us-east-1.s3.amazonaws.com/round2/additive-tsvs/I70.gwas.imputed_v3.male.tsv.bgz	Health-related outcomes > First occurrences	Disease
Diagnoses - main ICD10: I73 Other peripheral vascular diseases	both_sexes	https://broad-ukb-sumstats-us-east-1.s3.amazonaws.com/round2/additive-tsvs/I73.gwas.imputed_v3.both_sexes.tsv.bgz	Health-related outcomes > First occurrences	Disease
Diagnoses - main ICD10: I73 Other peripheral vascular diseases	female	https://broad-ukb-sumstats-us-east-1.s3.amazonaws.com/round2/additive-tsvs/I73.gwas.imputed_v3.female.tsv.bgz	Health-related outcomes > First occurrences	Disease
Diagnoses - main ICD10: I73 Other peripheral vascular diseases	male	https://broad-ukb-sumstats-us-east-1.s3.amazonaws.com/round2/additive-tsvs/I73.gwas.imputed_v3.male.tsv.bgz	Health-related outcomes > First occurrences	Disease
Diagnoses - main ICD10: I74 Arterial embolism and thrombosis	both_sexes	https://broad-ukb-sumstats-us-east-1.s3.amazonaws.com/round2/additive-tsvs/I74.gwas.imputed_v3.both_sexes.tsv.bgz	Health-related outcomes > First occurrences	Disease
Diagnoses - main ICD10: I74 Arterial embolism and thrombosis	female	https://broad-ukb-sumstats-us-east-1.s3.amazonaws.com/round2/additive-tsvs/I74.gwas.imputed_v3.female.tsv.bgz	Health-related outcomes > First occurrences	Disease
Diagnoses - main ICD10: I74 Arterial embolism and thrombosis	male	https://broad-ukb-sumstats-us-east-1.s3.amazonaws.com/round2/additive-tsvs/I74.gwas.imputed_v3.male.tsv.bgz	Health-related outcomes > First occurrences	Disease
Diagnoses - main ICD10: I77 Other disorders of arteries and arterioles	both_sexes	https://broad-ukb-sumstats-us-east-1.s3.amazonaws.com/round2/additive-tsvs/I77.gwas.imputed_v3.both_sexes.tsv.bgz	Health-related outcomes > First occurrences	Disease
Diagnoses - main ICD10: I77 Other disorders of arteries and arterioles	female	https://broad-ukb-sumstats-us-east-1.s3.amazonaws.com/round2/additive-tsvs/I77.gwas.imputed_v3.female.tsv.bgz	Health-related outcomes > First occurrences	Disease
Diagnoses - main ICD10: I77 Other disorders of arteries and arterioles	male	https://broad-ukb-sumstats-us-east-1.s3.amazonaws.com/round2/additive-tsvs/I77.gwas.imputed_v3.male.tsv.bgz	Health-related outcomes > First occurrences	Disease
Diagnoses - main ICD10: I80 Phlebitis and thrombophlebitis	both_sexes	https://broad-ukb-sumstats-us-east-1.s3.amazonaws.com/round2/additive-tsvs/I80.gwas.imputed_v3.both_sexes.tsv.bgz	Health-related outcomes > First occurrences	Disease
Diagnoses - main ICD10: I80 Phlebitis and thrombophlebitis	female	https://broad-ukb-sumstats-us-east-1.s3.amazonaws.com/round2/additive-tsvs/I80.gwas.imputed_v3.female.tsv.bgz	Health-related outcomes > First occurrences	Disease
Diagnoses - main ICD10: I80 Phlebitis and thrombophlebitis	male	https://broad-ukb-sumstats-us-east-1.s3.amazonaws.com/round2/additive-tsvs/I80.gwas.imputed_v3.male.tsv.bgz	Health-related outcomes > First occurrences	Disease
Diagnoses - main ICD10: I83 Varicose veins of lower extremities	both_sexes	https://broad-ukb-sumstats-us-east-1.s3.amazonaws.com/round2/additive-tsvs/I83.gwas.imputed_v3.both_sexes.tsv.bgz	Health-related outcomes > First occurrences	Disease
Diagnoses - main ICD10: I83 Varicose veins of lower extremities	female	https://broad-ukb-sumstats-us-east-1.s3.amazonaws.com/round2/additive-tsvs/I83.gwas.imputed_v3.female.tsv.bgz	Health-related outcomes > First occurrences	Disease
Diagnoses - main ICD10: I83 Varicose veins of lower extremities	male	https://broad-ukb-sumstats-us-east-1.s3.amazonaws.com/round2/additive-tsvs/I83.gwas.imputed_v3.male.tsv.bgz	Health-related outcomes > First occurrences	Disease
Diagnoses - main ICD10: I84 Haemorrhoids	both_sexes	https://broad-ukb-sumstats-us-east-1.s3.amazonaws.com/round2/additive-tsvs/I84.gwas.imputed_v3.both_sexes.tsv.bgz	Health-related outcomes > First occurrences	Disease
Diagnoses - main ICD10: I84 Haemorrhoids	female	https://broad-ukb-sumstats-us-east-1.s3.amazonaws.com/round2/additive-tsvs/I84.gwas.imputed_v3.female.tsv.bgz	Health-related outcomes > First occurrences	Disease
Diagnoses - main ICD10: I84 Haemorrhoids	male	https://broad-ukb-sumstats-us-east-1.s3.amazonaws.com/round2/additive-tsvs/I84.gwas.imputed_v3.male.tsv.bgz	Health-related outcomes > First occurrences	Disease
Diagnoses - main ICD10: I95 Hypotension	both_sexes	https://broad-ukb-sumstats-us-east-1.s3.amazonaws.com/round2/additive-tsvs/I95.gwas.imputed_v3.both_sexes.tsv.bgz	Health-related outcomes > First occurrences	Disease
Diagnoses - main ICD10: I95 Hypotension	female	https://broad-ukb-sumstats-us-east-1.s3.amazonaws.com/round2/additive-tsvs/I95.gwas.imputed_v3.female.tsv.bgz	Health-related outcomes > First occurrences	Disease
Diagnoses - main ICD10: I95 Hypotension	male	https://broad-ukb-sumstats-us-east-1.s3.amazonaws.com/round2/additive-tsvs/I95.gwas.imputed_v3.male.tsv.bgz	Health-related outcomes > First occurrences	Disease
Diagnoses - main ICD10: J31 Chronic rhinitis, nasopharyngitis and pharyngitis	both_sexes	https://broad-ukb-sumstats-us-east-1.s3.amazonaws.com/round2/additive-tsvs/J31.gwas.imputed_v3.both_sexes.tsv.bgz	Health-related outcomes > First occurrences	Disease
Diagnoses - main ICD10: J31 Chronic rhinitis, nasopharyngitis and pharyngitis	female	https://broad-ukb-sumstats-us-east-1.s3.amazonaws.com/round2/additive-tsvs/J31.gwas.imputed_v3.female.tsv.bgz	Health-related outcomes > First occurrences	Disease
Diagnoses - main ICD10: J31 Chronic rhinitis, nasopharyngitis and pharyngitis	male	https://broad-ukb-sumstats-us-east-1.s3.amazonaws.com/round2/additive-tsvs/J31.gwas.imputed_v3.male.tsv.bgz	Health-related outcomes > First occurrences	Disease
Diagnoses - main ICD10: J32 Chronic sinusitis	both_sexes	https://broad-ukb-sumstats-us-east-1.s3.amazonaws.com/round2/additive-tsvs/J32.gwas.imputed_v3.both_sexes.tsv.bgz	Health-related outcomes > First occurrences	Disease
Diagnoses - main ICD10: J32 Chronic sinusitis	female	https://broad-ukb-sumstats-us-east-1.s3.amazonaws.com/round2/additive-tsvs/J32.gwas.imputed_v3.female.tsv.bgz	Health-related outcomes > First occurrences	Disease
Diagnoses - main ICD10: J32 Chronic sinusitis	male	https://broad-ukb-sumstats-us-east-1.s3.amazonaws.com/round2/additive-tsvs/J32.gwas.imputed_v3.male.tsv.bgz	Health-related outcomes > First occurrences	Disease
Diagnoses - main ICD10: J33 Nasal polyp	both_sexes	https://broad-ukb-sumstats-us-east-1.s3.amazonaws.com/round2/additive-tsvs/J33.gwas.imputed_v3.both_sexes.tsv.bgz	Health-related outcomes > First occurrences	Disease
Diagnoses - main ICD10: J33 Nasal polyp	female	https://broad-ukb-sumstats-us-east-1.s3.amazonaws.com/round2/additive-tsvs/J33.gwas.imputed_v3.female.tsv.bgz	Health-related outcomes > First occurrences	Disease
Diagnoses - main ICD10: J33 Nasal polyp	male	https://broad-ukb-sumstats-us-east-1.s3.amazonaws.com/round2/additive-tsvs/J33.gwas.imputed_v3.male.tsv.bgz	Health-related outcomes > First occurrences	Disease
Diagnoses - main ICD10: J34 Other disorders of nose and nasal sinuses	both_sexes	https://broad-ukb-sumstats-us-east-1.s3.amazonaws.com/round2/additive-tsvs/J34.gwas.imputed_v3.both_sexes.tsv.bgz	Health-related outcomes > First occurrences	Disease
Diagnoses - main ICD10: J34 Other disorders of nose and nasal sinuses	female	https://broad-ukb-sumstats-us-east-1.s3.amazonaws.com/round2/additive-tsvs/J34.gwas.imputed_v3.female.tsv.bgz	Health-related outcomes > First occurrences	Disease
Diagnoses - main ICD10: J34 Other disorders of nose and nasal sinuses	male	https://broad-ukb-sumstats-us-east-1.s3.amazonaws.com/round2/additive-tsvs/J34.gwas.imputed_v3.male.tsv.bgz	Health-related outcomes > First occurrences	Disease
Diagnoses - main ICD10: J35 Chronic diseases of tonsils and adenoids	both_sexes	https://broad-ukb-sumstats-us-east-1.s3.amazonaws.com/round2/additive-tsvs/J35.gwas.imputed_v3.both_sexes.tsv.bgz	Health-related outcomes > First occurrences	Disease
Diagnoses - main ICD10: J35 Chronic diseases of tonsils and adenoids	female	https://broad-ukb-sumstats-us-east-1.s3.amazonaws.com/round2/additive-tsvs/J35.gwas.imputed_v3.female.tsv.bgz	Health-related outcomes > First occurrences	Disease
Diagnoses - main ICD10: J35 Chronic diseases of tonsils and adenoids	male	https://broad-ukb-sumstats-us-east-1.s3.amazonaws.com/round2/additive-tsvs/J35.gwas.imputed_v3.male.tsv.bgz	Health-related outcomes > First occurrences	Disease
Diagnoses - main ICD10: J36 Peritonsillar abscess	both_sexes	https://broad-ukb-sumstats-us-east-1.s3.amazonaws.com/round2/additive-tsvs/J36.gwas.imputed_v3.both_sexes.tsv.bgz	Health-related outcomes > First occurrences	Disease
Diagnoses - main ICD10: J36 Peritonsillar abscess	female	https://broad-ukb-sumstats-us-east-1.s3.amazonaws.com/round2/additive-tsvs/J36.gwas.imputed_v3.female.tsv.bgz	Health-related outcomes > First occurrences	Disease
Diagnoses - main ICD10: J36 Peritonsillar abscess	male	https://broad-ukb-sumstats-us-east-1.s3.amazonaws.com/round2/additive-tsvs/J36.gwas.imputed_v3.male.tsv.bgz	Health-related outcomes > First occurrences	Disease
Diagnoses - main ICD10: J38 Diseases of vocal cords and larynx, not elsewhere classified	both_sexes	https://broad-ukb-sumstats-us-east-1.s3.amazonaws.com/round2/additive-tsvs/J38.gwas.imputed_v3.both_sexes.tsv.bgz	Health-related outcomes > First occurrences	Disease
Diagnoses - main ICD10: J38 Diseases of vocal cords and larynx, not elsewhere classified	female	https://broad-ukb-sumstats-us-east-1.s3.amazonaws.com/round2/additive-tsvs/J38.gwas.imputed_v3.female.tsv.bgz	Health-related outcomes > First occurrences	Disease
Diagnoses - main ICD10: J38 Diseases of vocal cords and larynx, not elsewhere classified	male	https://broad-ukb-sumstats-us-east-1.s3.amazonaws.com/round2/additive-tsvs/J38.gwas.imputed_v3.male.tsv.bgz	Health-related outcomes > First occurrences	Disease
Diagnoses - main ICD10: J39 Other diseases of upper respiratory tract	both_sexes	https://broad-ukb-sumstats-us-east-1.s3.amazonaws.com/round2/additive-tsvs/J39.gwas.imputed_v3.both_sexes.tsv.bgz	Health-related outcomes > First occurrences	Disease
Diagnoses - main ICD10: J39 Other diseases of upper respiratory tract	female	https://broad-ukb-sumstats-us-east-1.s3.amazonaws.com/round2/additive-tsvs/J39.gwas.imputed_v3.female.tsv.bgz	Health-related outcomes > First occurrences	Disease
Diagnoses - main ICD10: J39 Other diseases of upper respiratory tract	male	https://broad-ukb-sumstats-us-east-1.s3.amazonaws.com/round2/additive-tsvs/J39.gwas.imputed_v3.male.tsv.bgz	Health-related outcomes > First occurrences	Disease
Diagnoses - main ICD10: J44 Other chronic obstructive pulmonary disease	both_sexes	https://broad-ukb-sumstats-us-east-1.s3.amazonaws.com/round2/additive-tsvs/J44.gwas.imputed_v3.both_sexes.tsv.bgz	Health-related outcomes > First occurrences	Disease
Diagnoses - main ICD10: J44 Other chronic obstructive pulmonary disease	female	https://broad-ukb-sumstats-us-east-1.s3.amazonaws.com/round2/additive-tsvs/J44.gwas.imputed_v3.female.tsv.bgz	Health-related outcomes > First occurrences	Disease
Diagnoses - main ICD10: J44 Other chronic obstructive pulmonary disease	male	https://broad-ukb-sumstats-us-east-1.s3.amazonaws.com/round2/additive-tsvs/J44.gwas.imputed_v3.male.tsv.bgz	Health-related outcomes > First occurrences	Disease
Diagnoses - main ICD10: J45 Asthma	both_sexes	https://broad-ukb-sumstats-us-east-1.s3.amazonaws.com/round2/additive-tsvs/J45.gwas.imputed_v3.both_sexes.tsv.bgz	Health-related outcomes > First occurrences	Disease
Diagnoses - main ICD10: J45 Asthma	female	https://broad-ukb-sumstats-us-east-1.s3.amazonaws.com/round2/additive-tsvs/J45.gwas.imputed_v3.female.tsv.bgz	Health-related outcomes > First occurrences	Disease
Diagnoses - main ICD10: J45 Asthma	male	https://broad-ukb-sumstats-us-east-1.s3.amazonaws.com/round2/additive-tsvs/J45.gwas.imputed_v3.male.tsv.bgz	Health-related outcomes > First occurrences	Disease
Diagnoses - main ICD10: J47 Bronchiectasis	both_sexes	https://broad-ukb-sumstats-us-east-1.s3.amazonaws.com/round2/additive-tsvs/J47.gwas.imputed_v3.both_sexes.tsv.bgz	Health-related outcomes > First occurrences	Disease
Diagnoses - main ICD10: J47 Bronchiectasis	female	https://broad-ukb-sumstats-us-east-1.s3.amazonaws.com/round2/additive-tsvs/J47.gwas.imputed_v3.female.tsv.bgz	Health-related outcomes > First occurrences	Disease
Diagnoses - main ICD10: J47 Bronchiectasis	male	https://broad-ukb-sumstats-us-east-1.s3.amazonaws.com/round2/additive-tsvs/J47.gwas.imputed_v3.male.tsv.bgz	Health-related outcomes > First occurrences	Disease
Diagnoses - main ICD10: J84 Other interstitial pulmonary diseases	both_sexes	https://broad-ukb-sumstats-us-east-1.s3.amazonaws.com/round2/additive-tsvs/J84.gwas.imputed_v3.both_sexes.tsv.bgz	Health-related outcomes > First occurrences	Disease
Diagnoses - main ICD10: J84 Other interstitial pulmonary diseases	female	https://broad-ukb-sumstats-us-east-1.s3.amazonaws.com/round2/additive-tsvs/J84.gwas.imputed_v3.female.tsv.bgz	Health-related outcomes > First occurrences	Disease
Diagnoses - main ICD10: J84 Other interstitial pulmonary diseases	male	https://broad-ukb-sumstats-us-east-1.s3.amazonaws.com/round2/additive-tsvs/J84.gwas.imputed_v3.male.tsv.bgz	Health-related outcomes > First occurrences	Disease
Diagnoses - main ICD10: J90 Pleural effusion, not elsewhere classified	both_sexes	https://broad-ukb-sumstats-us-east-1.s3.amazonaws.com/round2/additive-tsvs/J90.gwas.imputed_v3.both_sexes.tsv.bgz	Health-related outcomes > First occurrences	Disease
Diagnoses - main ICD10: J90 Pleural effusion, not elsewhere classified	female	https://broad-ukb-sumstats-us-east-1.s3.amazonaws.com/round2/additive-tsvs/J90.gwas.imputed_v3.female.tsv.bgz	Health-related outcomes > First occurrences	Disease
Diagnoses - main ICD10: J90 Pleural effusion, not elsewhere classified	male	https://broad-ukb-sumstats-us-east-1.s3.amazonaws.com/round2/additive-tsvs/J90.gwas.imputed_v3.male.tsv.bgz	Health-related outcomes > First occurrences	Disease
Diagnoses - main ICD10: J93 Pneumothorax	both_sexes	https://broad-ukb-sumstats-us-east-1.s3.amazonaws.com/round2/additive-tsvs/J93.gwas.imputed_v3.both_sexes.tsv.bgz	Health-related outcomes > First occurrences	Disease
Diagnoses - main ICD10: J93 Pneumothorax	female	https://broad-ukb-sumstats-us-east-1.s3.amazonaws.com/round2/additive-tsvs/J93.gwas.imputed_v3.female.tsv.bgz	Health-related outcomes > First occurrences	Disease
Diagnoses - main ICD10: J93 Pneumothorax	male	https://broad-ukb-sumstats-us-east-1.s3.amazonaws.com/round2/additive-tsvs/J93.gwas.imputed_v3.male.tsv.bgz	Health-related outcomes > First occurrences	Disease
Diagnoses - main ICD10: J98 Other respiratory disorders	both_sexes	https://broad-ukb-sumstats-us-east-1.s3.amazonaws.com/round2/additive-tsvs/J98.gwas.imputed_v3.both_sexes.tsv.bgz	Health-related outcomes > First occurrences	Disease
Diagnoses - main ICD10: J98 Other respiratory disorders	female	https://broad-ukb-sumstats-us-east-1.s3.amazonaws.com/round2/additive-tsvs/J98.gwas.imputed_v3.female.tsv.bgz	Health-related outcomes > First occurrences	Disease
Diagnoses - main ICD10: J98 Other respiratory disorders	male	https://broad-ukb-sumstats-us-east-1.s3.amazonaws.com/round2/additive-tsvs/J98.gwas.imputed_v3.male.tsv.bgz	Health-related outcomes > First occurrences	Disease
Diagnoses - main ICD10: K01 Embedded and impacted teeth	both_sexes	https://broad-ukb-sumstats-us-east-1.s3.amazonaws.com/round2/additive-tsvs/K01.gwas.imputed_v3.both_sexes.tsv.bgz	Health-related outcomes > First occurrences	Disease
Diagnoses - main ICD10: K01 Embedded and impacted teeth	female	https://broad-ukb-sumstats-us-east-1.s3.amazonaws.com/round2/additive-tsvs/K01.gwas.imputed_v3.female.tsv.bgz	Health-related outcomes > First occurrences	Disease
Diagnoses - main ICD10: K01 Embedded and impacted teeth	male	https://broad-ukb-sumstats-us-east-1.s3.amazonaws.com/round2/additive-tsvs/K01.gwas.imputed_v3.male.tsv.bgz	Health-related outcomes > First occurrences	Disease
Diagnoses - main ICD10: K02 Dental caries	both_sexes	https://broad-ukb-sumstats-us-east-1.s3.amazonaws.com/round2/additive-tsvs/K02.gwas.imputed_v3.both_sexes.tsv.bgz	Health-related outcomes > First occurrences	Disease
Diagnoses - main ICD10: K02 Dental caries	female	https://broad-ukb-sumstats-us-east-1.s3.amazonaws.com/round2/additive-tsvs/K02.gwas.imputed_v3.female.tsv.bgz	Health-related outcomes > First occurrences	Disease
Diagnoses - main ICD10: K02 Dental caries	male	https://broad-ukb-sumstats-us-east-1.s3.amazonaws.com/round2/additive-tsvs/K02.gwas.imputed_v3.male.tsv.bgz	Health-related outcomes > First occurrences	Disease
Diagnoses - main ICD10: K04 Diseases of pulp and periapical tissues	both_sexes	https://broad-ukb-sumstats-us-east-1.s3.amazonaws.com/round2/additive-tsvs/K04.gwas.imputed_v3.both_sexes.tsv.bgz	Health-related outcomes > First occurrences	Disease
Diagnoses - main ICD10: K04 Diseases of pulp and periapical tissues	female	https://broad-ukb-sumstats-us-east-1.s3.amazonaws.com/round2/additive-tsvs/K04.gwas.imputed_v3.female.tsv.bgz	Health-related outcomes > First occurrences	Disease
Diagnoses - main ICD10: K04 Diseases of pulp and periapical tissues	male	https://broad-ukb-sumstats-us-east-1.s3.amazonaws.com/round2/additive-tsvs/K04.gwas.imputed_v3.male.tsv.bgz	Health-related outcomes > First occurrences	Disease
Diagnoses - main ICD10: K05 Gingivitis and periodontal diseases	both_sexes	https://broad-ukb-sumstats-us-east-1.s3.amazonaws.com/round2/additive-tsvs/K05.gwas.imputed_v3.both_sexes.tsv.bgz	Health-related outcomes > First occurrences	Disease
Diagnoses - main ICD10: K05 Gingivitis and periodontal diseases	female	https://broad-ukb-sumstats-us-east-1.s3.amazonaws.com/round2/additive-tsvs/K05.gwas.imputed_v3.female.tsv.bgz	Health-related outcomes > First occurrences	Disease
Diagnoses - main ICD10: K05 Gingivitis and periodontal diseases	male	https://broad-ukb-sumstats-us-east-1.s3.amazonaws.com/round2/additive-tsvs/K05.gwas.imputed_v3.male.tsv.bgz	Health-related outcomes > First occurrences	Disease
Diagnoses - main ICD10: K07 Dentofacial anomalies [including malocclusion]	both_sexes	https://broad-ukb-sumstats-us-east-1.s3.amazonaws.com/round2/additive-tsvs/K07.gwas.imputed_v3.both_sexes.tsv.bgz	Health-related outcomes > First occurrences	Disease
Diagnoses - main ICD10: K07 Dentofacial anomalies [including malocclusion]	female	https://broad-ukb-sumstats-us-east-1.s3.amazonaws.com/round2/additive-tsvs/K07.gwas.imputed_v3.female.tsv.bgz	Health-related outcomes > First occurrences	Disease
Diagnoses - main ICD10: K07 Dentofacial anomalies [including malocclusion]	male	https://broad-ukb-sumstats-us-east-1.s3.amazonaws.com/round2/additive-tsvs/K07.gwas.imputed_v3.male.tsv.bgz	Health-related outcomes > First occurrences	Disease
Diagnoses - main ICD10: K08 Other disorders of teeth and supporting structures	both_sexes	https://broad-ukb-sumstats-us-east-1.s3.amazonaws.com/round2/additive-tsvs/K08.gwas.imputed_v3.both_sexes.tsv.bgz	Health-related outcomes > First occurrences	Disease
Diagnoses - main ICD10: K08 Other disorders of teeth and supporting structures	female	https://broad-ukb-sumstats-us-east-1.s3.amazonaws.com/round2/additive-tsvs/K08.gwas.imputed_v3.female.tsv.bgz	Health-related outcomes > First occurrences	Disease
Diagnoses - main ICD10: K08 Other disorders of teeth and supporting structures	male	https://broad-ukb-sumstats-us-east-1.s3.amazonaws.com/round2/additive-tsvs/K08.gwas.imputed_v3.male.tsv.bgz	Health-related outcomes > First occurrences	Disease
Diagnoses - main ICD10: K09 Cysts of oral region, not elsewhere classified	both_sexes	https://broad-ukb-sumstats-us-east-1.s3.amazonaws.com/round2/additive-tsvs/K09.gwas.imputed_v3.both_sexes.tsv.bgz	Health-related outcomes > First occurrences	Disease
Diagnoses - main ICD10: K09 Cysts of oral region, not elsewhere classified	female	https://broad-ukb-sumstats-us-east-1.s3.amazonaws.com/round2/additive-tsvs/K09.gwas.imputed_v3.female.tsv.bgz	Health-related outcomes > First occurrences	Disease
Diagnoses - main ICD10: K09 Cysts of oral region, not elsewhere classified	male	https://broad-ukb-sumstats-us-east-1.s3.amazonaws.com/round2/additive-tsvs/K09.gwas.imputed_v3.male.tsv.bgz	Health-related outcomes > First occurrences	Disease
Diagnoses - main ICD10: K11 Diseases of salivary glands	both_sexes	https://broad-ukb-sumstats-us-east-1.s3.amazonaws.com/round2/additive-tsvs/K11.gwas.imputed_v3.both_sexes.tsv.bgz	Health-related outcomes > First occurrences	Disease
Diagnoses - main ICD10: K11 Diseases of salivary glands	female	https://broad-ukb-sumstats-us-east-1.s3.amazonaws.com/round2/additive-tsvs/K11.gwas.imputed_v3.female.tsv.bgz	Health-related outcomes > First occurrences	Disease
Diagnoses - main ICD10: K11 Diseases of salivary glands	male	https://broad-ukb-sumstats-us-east-1.s3.amazonaws.com/round2/additive-tsvs/K11.gwas.imputed_v3.male.tsv.bgz	Health-related outcomes > First occurrences	Disease
Diagnoses - main ICD10: K12 Stomatitis and related lesions	both_sexes	https://broad-ukb-sumstats-us-east-1.s3.amazonaws.com/round2/additive-tsvs/K12.gwas.imputed_v3.both_sexes.tsv.bgz	Health-related outcomes > First occurrences	Disease
Diagnoses - main ICD10: K12 Stomatitis and related lesions	female	https://broad-ukb-sumstats-us-east-1.s3.amazonaws.com/round2/additive-tsvs/K12.gwas.imputed_v3.female.tsv.bgz	Health-related outcomes > First occurrences	Disease
Diagnoses - main ICD10: K12 Stomatitis and related lesions	male	https://broad-ukb-sumstats-us-east-1.s3.amazonaws.com/round2/additive-tsvs/K12.gwas.imputed_v3.male.tsv.bgz	Health-related outcomes > First occurrences	Disease
Diagnoses - main ICD10: K13 Other diseases of lip and oral mucosa	both_sexes	https://broad-ukb-sumstats-us-east-1.s3.amazonaws.com/round2/additive-tsvs/K13.gwas.imputed_v3.both_sexes.tsv.bgz	Health-related outcomes > First occurrences	Disease
Diagnoses - main ICD10: K13 Other diseases of lip and oral mucosa	female	https://broad-ukb-sumstats-us-east-1.s3.amazonaws.com/round2/additive-tsvs/K13.gwas.imputed_v3.female.tsv.bgz	Health-related outcomes > First occurrences	Disease
Diagnoses - main ICD10: K13 Other diseases of lip and oral mucosa	male	https://broad-ukb-sumstats-us-east-1.s3.amazonaws.com/round2/additive-tsvs/K13.gwas.imputed_v3.male.tsv.bgz	Health-related outcomes > First occurrences	Disease
Diagnoses - main ICD10: K14 Diseases of tongue	both_sexes	https://broad-ukb-sumstats-us-east-1.s3.amazonaws.com/round2/additive-tsvs/K14.gwas.imputed_v3.both_sexes.tsv.bgz	Health-related outcomes > First occurrences	Disease
Diagnoses - main ICD10: K14 Diseases of tongue	female	https://broad-ukb-sumstats-us-east-1.s3.amazonaws.com/round2/additive-tsvs/K14.gwas.imputed_v3.female.tsv.bgz	Health-related outcomes > First occurrences	Disease
Diagnoses - main ICD10: K14 Diseases of tongue	male	https://broad-ukb-sumstats-us-east-1.s3.amazonaws.com/round2/additive-tsvs/K14.gwas.imputed_v3.male.tsv.bgz	Health-related outcomes > First occurrences	Disease
Diagnoses - main ICD10: K20 Oesophagitis	both_sexes	https://broad-ukb-sumstats-us-east-1.s3.amazonaws.com/round2/additive-tsvs/K20.gwas.imputed_v3.both_sexes.tsv.bgz	Health-related outcomes > First occurrences	Disease
Diagnoses - main ICD10: K20 Oesophagitis	female	https://broad-ukb-sumstats-us-east-1.s3.amazonaws.com/round2/additive-tsvs/K20.gwas.imputed_v3.female.tsv.bgz	Health-related outcomes > First occurrences	Disease
Diagnoses - main ICD10: K20 Oesophagitis	male	https://broad-ukb-sumstats-us-east-1.s3.amazonaws.com/round2/additive-tsvs/K20.gwas.imputed_v3.male.tsv.bgz	Health-related outcomes > First occurrences	Disease
Diagnoses - main ICD10: K21 Gastro-oesophageal reflux disease	both_sexes	https://broad-ukb-sumstats-us-east-1.s3.amazonaws.com/round2/additive-tsvs/K21.gwas.imputed_v3.both_sexes.tsv.bgz	Health-related outcomes > First occurrences	Disease
Diagnoses - main ICD10: K21 Gastro-oesophageal reflux disease	female	https://broad-ukb-sumstats-us-east-1.s3.amazonaws.com/round2/additive-tsvs/K21.gwas.imputed_v3.female.tsv.bgz	Health-related outcomes > First occurrences	Disease
Diagnoses - main ICD10: K21 Gastro-oesophageal reflux disease	male	https://broad-ukb-sumstats-us-east-1.s3.amazonaws.com/round2/additive-tsvs/K21.gwas.imputed_v3.male.tsv.bgz	Health-related outcomes > First occurrences	Disease
Diagnoses - main ICD10: K22 Other diseases of oesophagus	both_sexes	https://broad-ukb-sumstats-us-east-1.s3.amazonaws.com/round2/additive-tsvs/K22.gwas.imputed_v3.both_sexes.tsv.bgz	Health-related outcomes > First occurrences	Disease
Diagnoses - main ICD10: K22 Other diseases of oesophagus	female	https://broad-ukb-sumstats-us-east-1.s3.amazonaws.com/round2/additive-tsvs/K22.gwas.imputed_v3.female.tsv.bgz	Health-related outcomes > First occurrences	Disease
Diagnoses - main ICD10: K22 Other diseases of oesophagus	male	https://broad-ukb-sumstats-us-east-1.s3.amazonaws.com/round2/additive-tsvs/K22.gwas.imputed_v3.male.tsv.bgz	Health-related outcomes > First occurrences	Disease
Diagnoses - main ICD10: K25 Gastric ulcer	both_sexes	https://broad-ukb-sumstats-us-east-1.s3.amazonaws.com/round2/additive-tsvs/K25.gwas.imputed_v3.both_sexes.tsv.bgz	Health-related outcomes > First occurrences	Disease
Diagnoses - main ICD10: K25 Gastric ulcer	female	https://broad-ukb-sumstats-us-east-1.s3.amazonaws.com/round2/additive-tsvs/K25.gwas.imputed_v3.female.tsv.bgz	Health-related outcomes > First occurrences	Disease
Diagnoses - main ICD10: K25 Gastric ulcer	male	https://broad-ukb-sumstats-us-east-1.s3.amazonaws.com/round2/additive-tsvs/K25.gwas.imputed_v3.male.tsv.bgz	Health-related outcomes > First occurrences	Disease
Diagnoses - main ICD10: K26 Duodenal ulcer	both_sexes	https://broad-ukb-sumstats-us-east-1.s3.amazonaws.com/round2/additive-tsvs/K26.gwas.imputed_v3.both_sexes.tsv.bgz	Health-related outcomes > First occurrences	Disease
Diagnoses - main ICD10: K26 Duodenal ulcer	female	https://broad-ukb-sumstats-us-east-1.s3.amazonaws.com/round2/additive-tsvs/K26.gwas.imputed_v3.female.tsv.bgz	Health-related outcomes > First occurrences	Disease
Diagnoses - main ICD10: K26 Duodenal ulcer	male	https://broad-ukb-sumstats-us-east-1.s3.amazonaws.com/round2/additive-tsvs/K26.gwas.imputed_v3.male.tsv.bgz	Health-related outcomes > First occurrences	Disease
Diagnoses - main ICD10: K29 Gastritis and duodenitis	both_sexes	https://broad-ukb-sumstats-us-east-1.s3.amazonaws.com/round2/additive-tsvs/K29.gwas.imputed_v3.both_sexes.tsv.bgz	Health-related outcomes > First occurrences	Disease
Diagnoses - main ICD10: K29 Gastritis and duodenitis	female	https://broad-ukb-sumstats-us-east-1.s3.amazonaws.com/round2/additive-tsvs/K29.gwas.imputed_v3.female.tsv.bgz	Health-related outcomes > First occurrences	Disease
Diagnoses - main ICD10: K29 Gastritis and duodenitis	male	https://broad-ukb-sumstats-us-east-1.s3.amazonaws.com/round2/additive-tsvs/K29.gwas.imputed_v3.male.tsv.bgz	Health-related outcomes > First occurrences	Disease
Diagnoses - main ICD10: K30 Dyspepsia	both_sexes	https://broad-ukb-sumstats-us-east-1.s3.amazonaws.com/round2/additive-tsvs/K30.gwas.imputed_v3.both_sexes.tsv.bgz	Health-related outcomes > First occurrences	Disease
Diagnoses - main ICD10: K30 Dyspepsia	female	https://broad-ukb-sumstats-us-east-1.s3.amazonaws.com/round2/additive-tsvs/K30.gwas.imputed_v3.female.tsv.bgz	Health-related outcomes > First occurrences	Disease
Diagnoses - main ICD10: K30 Dyspepsia	male	https://broad-ukb-sumstats-us-east-1.s3.amazonaws.com/round2/additive-tsvs/K30.gwas.imputed_v3.male.tsv.bgz	Health-related outcomes > First occurrences	Disease
Diagnoses - main ICD10: K31 Other diseases of stomach and duodenum	both_sexes	https://broad-ukb-sumstats-us-east-1.s3.amazonaws.com/round2/additive-tsvs/K31.gwas.imputed_v3.both_sexes.tsv.bgz	Health-related outcomes > First occurrences	Disease
Diagnoses - main ICD10: K31 Other diseases of stomach and duodenum	female	https://broad-ukb-sumstats-us-east-1.s3.amazonaws.com/round2/additive-tsvs/K31.gwas.imputed_v3.female.tsv.bgz	Health-related outcomes > First occurrences	Disease
Diagnoses - main ICD10: K31 Other diseases of stomach and duodenum	male	https://broad-ukb-sumstats-us-east-1.s3.amazonaws.com/round2/additive-tsvs/K31.gwas.imputed_v3.male.tsv.bgz	Health-related outcomes > First occurrences	Disease
Diagnoses - main ICD10: K35 Acute appendicitis	both_sexes	https://broad-ukb-sumstats-us-east-1.s3.amazonaws.com/round2/additive-tsvs/K35.gwas.imputed_v3.both_sexes.tsv.bgz	Health-related outcomes > First occurrences	Disease
Diagnoses - main ICD10: K35 Acute appendicitis	female	https://broad-ukb-sumstats-us-east-1.s3.amazonaws.com/round2/additive-tsvs/K35.gwas.imputed_v3.female.tsv.bgz	Health-related outcomes > First occurrences	Disease
Diagnoses - main ICD10: K35 Acute appendicitis	male	https://broad-ukb-sumstats-us-east-1.s3.amazonaws.com/round2/additive-tsvs/K35.gwas.imputed_v3.male.tsv.bgz	Health-related outcomes > First occurrences	Disease
Diagnoses - main ICD10: K37 Unspecified appendicitis	both_sexes	https://broad-ukb-sumstats-us-east-1.s3.amazonaws.com/round2/additive-tsvs/K37.gwas.imputed_v3.both_sexes.tsv.bgz	Health-related outcomes > First occurrences	Disease
Diagnoses - main ICD10: K37 Unspecified appendicitis	female	https://broad-ukb-sumstats-us-east-1.s3.amazonaws.com/round2/additive-tsvs/K37.gwas.imputed_v3.female.tsv.bgz	Health-related outcomes > First occurrences	Disease
Diagnoses - main ICD10: K37 Unspecified appendicitis	male	https://broad-ukb-sumstats-us-east-1.s3.amazonaws.com/round2/additive-tsvs/K37.gwas.imputed_v3.male.tsv.bgz	Health-related outcomes > First occurrences	Disease
Diagnoses - main ICD10: K40 Inguinal hernia	both_sexes	https://broad-ukb-sumstats-us-east-1.s3.amazonaws.com/round2/additive-tsvs/K40.gwas.imputed_v3.both_sexes.tsv.bgz	Health-related outcomes > First occurrences	Disease
Diagnoses - main ICD10: K40 Inguinal hernia	female	https://broad-ukb-sumstats-us-east-1.s3.amazonaws.com/round2/additive-tsvs/K40.gwas.imputed_v3.female.tsv.bgz	Health-related outcomes > First occurrences	Disease
Diagnoses - main ICD10: K40 Inguinal hernia	male	https://broad-ukb-sumstats-us-east-1.s3.amazonaws.com/round2/additive-tsvs/K40.gwas.imputed_v3.male.tsv.bgz	Health-related outcomes > First occurrences	Disease
Diagnoses - main ICD10: K41 Femoral hernia	both_sexes	https://broad-ukb-sumstats-us-east-1.s3.amazonaws.com/round2/additive-tsvs/K41.gwas.imputed_v3.both_sexes.tsv.bgz	Health-related outcomes > First occurrences	Disease
Diagnoses - main ICD10: K41 Femoral hernia	female	https://broad-ukb-sumstats-us-east-1.s3.amazonaws.com/round2/additive-tsvs/K41.gwas.imputed_v3.female.tsv.bgz	Health-related outcomes > First occurrences	Disease
Diagnoses - main ICD10: K41 Femoral hernia	male	https://broad-ukb-sumstats-us-east-1.s3.amazonaws.com/round2/additive-tsvs/K41.gwas.imputed_v3.male.tsv.bgz	Health-related outcomes > First occurrences	Disease
Diagnoses - main ICD10: K42 Umbilical hernia	both_sexes	https://broad-ukb-sumstats-us-east-1.s3.amazonaws.com/round2/additive-tsvs/K42.gwas.imputed_v3.both_sexes.tsv.bgz	Health-related outcomes > First occurrences	Disease
Diagnoses - main ICD10: K42 Umbilical hernia	female	https://broad-ukb-sumstats-us-east-1.s3.amazonaws.com/round2/additive-tsvs/K42.gwas.imputed_v3.female.tsv.bgz	Health-related outcomes > First occurrences	Disease
Diagnoses - main ICD10: K42 Umbilical hernia	male	https://broad-ukb-sumstats-us-east-1.s3.amazonaws.com/round2/additive-tsvs/K42.gwas.imputed_v3.male.tsv.bgz	Health-related outcomes > First occurrences	Disease
Diagnoses - main ICD10: K43 Ventral hernia	both_sexes	https://broad-ukb-sumstats-us-east-1.s3.amazonaws.com/round2/additive-tsvs/K43.gwas.imputed_v3.both_sexes.tsv.bgz	Health-related outcomes > First occurrences	Disease
Diagnoses - main ICD10: K43 Ventral hernia	female	https://broad-ukb-sumstats-us-east-1.s3.amazonaws.com/round2/additive-tsvs/K43.gwas.imputed_v3.female.tsv.bgz	Health-related outcomes > First occurrences	Disease
Diagnoses - main ICD10: K43 Ventral hernia	male	https://broad-ukb-sumstats-us-east-1.s3.amazonaws.com/round2/additive-tsvs/K43.gwas.imputed_v3.male.tsv.bgz	Health-related outcomes > First occurrences	Disease
Diagnoses - main ICD10: K44 Diaphragmatic hernia	both_sexes	https://broad-ukb-sumstats-us-east-1.s3.amazonaws.com/round2/additive-tsvs/K44.gwas.imputed_v3.both_sexes.tsv.bgz	Health-related outcomes > First occurrences	Disease
Diagnoses - main ICD10: K44 Diaphragmatic hernia	female	https://broad-ukb-sumstats-us-east-1.s3.amazonaws.com/round2/additive-tsvs/K44.gwas.imputed_v3.female.tsv.bgz	Health-related outcomes > First occurrences	Disease
Diagnoses - main ICD10: K44 Diaphragmatic hernia	male	https://broad-ukb-sumstats-us-east-1.s3.amazonaws.com/round2/additive-tsvs/K44.gwas.imputed_v3.male.tsv.bgz	Health-related outcomes > First occurrences	Disease
Diagnoses - main ICD10: K50 Crohn's disease [regional enteritis]	both_sexes	https://broad-ukb-sumstats-us-east-1.s3.amazonaws.com/round2/additive-tsvs/K50.gwas.imputed_v3.both_sexes.tsv.bgz	Health-related outcomes > First occurrences	Disease
Diagnoses - main ICD10: K50 Crohn's disease [regional enteritis]	female	https://broad-ukb-sumstats-us-east-1.s3.amazonaws.com/round2/additive-tsvs/K50.gwas.imputed_v3.female.tsv.bgz	Health-related outcomes > First occurrences	Disease
Diagnoses - main ICD10: K50 Crohn's disease [regional enteritis]	male	https://broad-ukb-sumstats-us-east-1.s3.amazonaws.com/round2/additive-tsvs/K50.gwas.imputed_v3.male.tsv.bgz	Health-related outcomes > First occurrences	Disease
Diagnoses - main ICD10: K51 Ulcerative colitis	both_sexes	https://broad-ukb-sumstats-us-east-1.s3.amazonaws.com/round2/additive-tsvs/K51.gwas.imputed_v3.both_sexes.tsv.bgz	Health-related outcomes > First occurrences	Disease
Diagnoses - main ICD10: K51 Ulcerative colitis	female	https://broad-ukb-sumstats-us-east-1.s3.amazonaws.com/round2/additive-tsvs/K51.gwas.imputed_v3.female.tsv.bgz	Health-related outcomes > First occurrences	Disease
Diagnoses - main ICD10: K51 Ulcerative colitis	male	https://broad-ukb-sumstats-us-east-1.s3.amazonaws.com/round2/additive-tsvs/K51.gwas.imputed_v3.male.tsv.bgz	Health-related outcomes > First occurrences	Disease
Diagnoses - main ICD10: K52 Other non-infective gastro-enteritis and colitis	both_sexes	https://broad-ukb-sumstats-us-east-1.s3.amazonaws.com/round2/additive-tsvs/K52.gwas.imputed_v3.both_sexes.tsv.bgz	Health-related outcomes > First occurrences	Disease
Diagnoses - main ICD10: K52 Other non-infective gastro-enteritis and colitis	female	https://broad-ukb-sumstats-us-east-1.s3.amazonaws.com/round2/additive-tsvs/K52.gwas.imputed_v3.female.tsv.bgz	Health-related outcomes > First occurrences	Disease
Diagnoses - main ICD10: K52 Other non-infective gastro-enteritis and colitis	male	https://broad-ukb-sumstats-us-east-1.s3.amazonaws.com/round2/additive-tsvs/K52.gwas.imputed_v3.male.tsv.bgz	Health-related outcomes > First occurrences	Disease
Diagnoses - main ICD10: K55 Vascular disorders of intestine	both_sexes	https://broad-ukb-sumstats-us-east-1.s3.amazonaws.com/round2/additive-tsvs/K55.gwas.imputed_v3.both_sexes.tsv.bgz	Health-related outcomes > First occurrences	Disease
Diagnoses - main ICD10: K55 Vascular disorders of intestine	female	https://broad-ukb-sumstats-us-east-1.s3.amazonaws.com/round2/additive-tsvs/K55.gwas.imputed_v3.female.tsv.bgz	Health-related outcomes > First occurrences	Disease
Diagnoses - main ICD10: K55 Vascular disorders of intestine	male	https://broad-ukb-sumstats-us-east-1.s3.amazonaws.com/round2/additive-tsvs/K55.gwas.imputed_v3.male.tsv.bgz	Health-related outcomes > First occurrences	Disease
Diagnoses - main ICD10: K56 Paralytic ileus and intestinal obstruction without hernia	both_sexes	https://broad-ukb-sumstats-us-east-1.s3.amazonaws.com/round2/additive-tsvs/K56.gwas.imputed_v3.both_sexes.tsv.bgz	Health-related outcomes > First occurrences	Disease
Diagnoses - main ICD10: K56 Paralytic ileus and intestinal obstruction without hernia	female	https://broad-ukb-sumstats-us-east-1.s3.amazonaws.com/round2/additive-tsvs/K56.gwas.imputed_v3.female.tsv.bgz	Health-related outcomes > First occurrences	Disease
Diagnoses - main ICD10: K56 Paralytic ileus and intestinal obstruction without hernia	male	https://broad-ukb-sumstats-us-east-1.s3.amazonaws.com/round2/additive-tsvs/K56.gwas.imputed_v3.male.tsv.bgz	Health-related outcomes > First occurrences	Disease
Diagnoses - main ICD10: K57 Diverticular disease of intestine	both_sexes	https://broad-ukb-sumstats-us-east-1.s3.amazonaws.com/round2/additive-tsvs/K57.gwas.imputed_v3.both_sexes.tsv.bgz	Health-related outcomes > First occurrences	Disease
Diagnoses - main ICD10: K57 Diverticular disease of intestine	female	https://broad-ukb-sumstats-us-east-1.s3.amazonaws.com/round2/additive-tsvs/K57.gwas.imputed_v3.female.tsv.bgz	Health-related outcomes > First occurrences	Disease
Diagnoses - main ICD10: K57 Diverticular disease of intestine	male	https://broad-ukb-sumstats-us-east-1.s3.amazonaws.com/round2/additive-tsvs/K57.gwas.imputed_v3.male.tsv.bgz	Health-related outcomes > First occurrences	Disease
Diagnoses - main ICD10: K58 Irritable bowel syndrome	both_sexes	https://broad-ukb-sumstats-us-east-1.s3.amazonaws.com/round2/additive-tsvs/K58.gwas.imputed_v3.both_sexes.tsv.bgz	Health-related outcomes > First occurrences	Disease
Diagnoses - main ICD10: K58 Irritable bowel syndrome	female	https://broad-ukb-sumstats-us-east-1.s3.amazonaws.com/round2/additive-tsvs/K58.gwas.imputed_v3.female.tsv.bgz	Health-related outcomes > First occurrences	Disease
Diagnoses - main ICD10: K58 Irritable bowel syndrome	male	https://broad-ukb-sumstats-us-east-1.s3.amazonaws.com/round2/additive-tsvs/K58.gwas.imputed_v3.male.tsv.bgz	Health-related outcomes > First occurrences	Disease
Diagnoses - main ICD10: K59 Other functional intestinal disorders	both_sexes	https://broad-ukb-sumstats-us-east-1.s3.amazonaws.com/round2/additive-tsvs/K59.gwas.imputed_v3.both_sexes.tsv.bgz	Health-related outcomes > First occurrences	Disease
Diagnoses - main ICD10: K59 Other functional intestinal disorders	female	https://broad-ukb-sumstats-us-east-1.s3.amazonaws.com/round2/additive-tsvs/K59.gwas.imputed_v3.female.tsv.bgz	Health-related outcomes > First occurrences	Disease
Diagnoses - main ICD10: K59 Other functional intestinal disorders	male	https://broad-ukb-sumstats-us-east-1.s3.amazonaws.com/round2/additive-tsvs/K59.gwas.imputed_v3.male.tsv.bgz	Health-related outcomes > First occurrences	Disease
Diagnoses - main ICD10: K60 Fissure and fistula of anal and rectal regions	both_sexes	https://broad-ukb-sumstats-us-east-1.s3.amazonaws.com/round2/additive-tsvs/K60.gwas.imputed_v3.both_sexes.tsv.bgz	Health-related outcomes > First occurrences	Disease
Diagnoses - main ICD10: K60 Fissure and fistula of anal and rectal regions	female	https://broad-ukb-sumstats-us-east-1.s3.amazonaws.com/round2/additive-tsvs/K60.gwas.imputed_v3.female.tsv.bgz	Health-related outcomes > First occurrences	Disease
Diagnoses - main ICD10: K60 Fissure and fistula of anal and rectal regions	male	https://broad-ukb-sumstats-us-east-1.s3.amazonaws.com/round2/additive-tsvs/K60.gwas.imputed_v3.male.tsv.bgz	Health-related outcomes > First occurrences	Disease
Diagnoses - main ICD10: K61 Abscess of anal and rectal regions	both_sexes	https://broad-ukb-sumstats-us-east-1.s3.amazonaws.com/round2/additive-tsvs/K61.gwas.imputed_v3.both_sexes.tsv.bgz	Health-related outcomes > First occurrences	Disease
Diagnoses - main ICD10: K61 Abscess of anal and rectal regions	female	https://broad-ukb-sumstats-us-east-1.s3.amazonaws.com/round2/additive-tsvs/K61.gwas.imputed_v3.female.tsv.bgz	Health-related outcomes > First occurrences	Disease
Diagnoses - main ICD10: K61 Abscess of anal and rectal regions	male	https://broad-ukb-sumstats-us-east-1.s3.amazonaws.com/round2/additive-tsvs/K61.gwas.imputed_v3.male.tsv.bgz	Health-related outcomes > First occurrences	Disease
Diagnoses - main ICD10: K62 Other diseases of anus and rectum	both_sexes	https://broad-ukb-sumstats-us-east-1.s3.amazonaws.com/round2/additive-tsvs/K62.gwas.imputed_v3.both_sexes.tsv.bgz	Health-related outcomes > First occurrences	Disease
Diagnoses - main ICD10: K62 Other diseases of anus and rectum	female	https://broad-ukb-sumstats-us-east-1.s3.amazonaws.com/round2/additive-tsvs/K62.gwas.imputed_v3.female.tsv.bgz	Health-related outcomes > First occurrences	Disease
Diagnoses - main ICD10: K62 Other diseases of anus and rectum	male	https://broad-ukb-sumstats-us-east-1.s3.amazonaws.com/round2/additive-tsvs/K62.gwas.imputed_v3.male.tsv.bgz	Health-related outcomes > First occurrences	Disease
Diagnoses - main ICD10: K63 Other diseases of intestine	both_sexes	https://broad-ukb-sumstats-us-east-1.s3.amazonaws.com/round2/additive-tsvs/K63.gwas.imputed_v3.both_sexes.tsv.bgz	Health-related outcomes > First occurrences	Disease
Diagnoses - main ICD10: K63 Other diseases of intestine	female	https://broad-ukb-sumstats-us-east-1.s3.amazonaws.com/round2/additive-tsvs/K63.gwas.imputed_v3.female.tsv.bgz	Health-related outcomes > First occurrences	Disease
Diagnoses - main ICD10: K63 Other diseases of intestine	male	https://broad-ukb-sumstats-us-east-1.s3.amazonaws.com/round2/additive-tsvs/K63.gwas.imputed_v3.male.tsv.bgz	Health-related outcomes > First occurrences	Disease
Diagnoses - main ICD10: K66 Other disorders of peritoneum	both_sexes	https://broad-ukb-sumstats-us-east-1.s3.amazonaws.com/round2/additive-tsvs/K66.gwas.imputed_v3.both_sexes.tsv.bgz	Health-related outcomes > First occurrences	Disease
Diagnoses - main ICD10: K66 Other disorders of peritoneum	female	https://broad-ukb-sumstats-us-east-1.s3.amazonaws.com/round2/additive-tsvs/K66.gwas.imputed_v3.female.tsv.bgz	Health-related outcomes > First occurrences	Disease
Diagnoses - main ICD10: K66 Other disorders of peritoneum	male	https://broad-ukb-sumstats-us-east-1.s3.amazonaws.com/round2/additive-tsvs/K66.gwas.imputed_v3.male.tsv.bgz	Health-related outcomes > First occurrences	Disease
Diagnoses - main ICD10: K74 Fibrosis and cirrhosis of liver	both_sexes	https://broad-ukb-sumstats-us-east-1.s3.amazonaws.com/round2/additive-tsvs/K74.gwas.imputed_v3.both_sexes.tsv.bgz	Health-related outcomes > First occurrences	Disease
Diagnoses - main ICD10: K74 Fibrosis and cirrhosis of liver	female	https://broad-ukb-sumstats-us-east-1.s3.amazonaws.com/round2/additive-tsvs/K74.gwas.imputed_v3.female.tsv.bgz	Health-related outcomes > First occurrences	Disease
Diagnoses - main ICD10: K74 Fibrosis and cirrhosis of liver	male	https://broad-ukb-sumstats-us-east-1.s3.amazonaws.com/round2/additive-tsvs/K74.gwas.imputed_v3.male.tsv.bgz	Health-related outcomes > First occurrences	Disease
Diagnoses - main ICD10: K75 Other inflammatory liver diseases	both_sexes	https://broad-ukb-sumstats-us-east-1.s3.amazonaws.com/round2/additive-tsvs/K75.gwas.imputed_v3.both_sexes.tsv.bgz	Health-related outcomes > First occurrences	Disease
Diagnoses - main ICD10: K75 Other inflammatory liver diseases	female	https://broad-ukb-sumstats-us-east-1.s3.amazonaws.com/round2/additive-tsvs/K75.gwas.imputed_v3.female.tsv.bgz	Health-related outcomes > First occurrences	Disease
Diagnoses - main ICD10: K75 Other inflammatory liver diseases	male	https://broad-ukb-sumstats-us-east-1.s3.amazonaws.com/round2/additive-tsvs/K75.gwas.imputed_v3.male.tsv.bgz	Health-related outcomes > First occurrences	Disease
Diagnoses - main ICD10: K76 Other diseases of liver	both_sexes	https://broad-ukb-sumstats-us-east-1.s3.amazonaws.com/round2/additive-tsvs/K76.gwas.imputed_v3.both_sexes.tsv.bgz	Health-related outcomes > First occurrences	Disease
Diagnoses - main ICD10: K76 Other diseases of liver	female	https://broad-ukb-sumstats-us-east-1.s3.amazonaws.com/round2/additive-tsvs/K76.gwas.imputed_v3.female.tsv.bgz	Health-related outcomes > First occurrences	Disease
Diagnoses - main ICD10: K76 Other diseases of liver	male	https://broad-ukb-sumstats-us-east-1.s3.amazonaws.com/round2/additive-tsvs/K76.gwas.imputed_v3.male.tsv.bgz	Health-related outcomes > First occurrences	Disease
Diagnoses - main ICD10: K80 Cholelithiasis	both_sexes	https://broad-ukb-sumstats-us-east-1.s3.amazonaws.com/round2/additive-tsvs/K80.gwas.imputed_v3.both_sexes.tsv.bgz	Health-related outcomes > First occurrences	Disease
Diagnoses - main ICD10: K80 Cholelithiasis	female	https://broad-ukb-sumstats-us-east-1.s3.amazonaws.com/round2/additive-tsvs/K80.gwas.imputed_v3.female.tsv.bgz	Health-related outcomes > First occurrences	Disease
Diagnoses - main ICD10: K80 Cholelithiasis	male	https://broad-ukb-sumstats-us-east-1.s3.amazonaws.com/round2/additive-tsvs/K80.gwas.imputed_v3.male.tsv.bgz	Health-related outcomes > First occurrences	Disease
Diagnoses - main ICD10: K81 Cholecystitis	both_sexes	https://broad-ukb-sumstats-us-east-1.s3.amazonaws.com/round2/additive-tsvs/K81.gwas.imputed_v3.both_sexes.tsv.bgz	Health-related outcomes > First occurrences	Disease
Diagnoses - main ICD10: K81 Cholecystitis	female	https://broad-ukb-sumstats-us-east-1.s3.amazonaws.com/round2/additive-tsvs/K81.gwas.imputed_v3.female.tsv.bgz	Health-related outcomes > First occurrences	Disease
Diagnoses - main ICD10: K81 Cholecystitis	male	https://broad-ukb-sumstats-us-east-1.s3.amazonaws.com/round2/additive-tsvs/K81.gwas.imputed_v3.male.tsv.bgz	Health-related outcomes > First occurrences	Disease
Diagnoses - main ICD10: K83 Other diseases of biliary tract	both_sexes	https://broad-ukb-sumstats-us-east-1.s3.amazonaws.com/round2/additive-tsvs/K83.gwas.imputed_v3.both_sexes.tsv.bgz	Health-related outcomes > First occurrences	Disease
Diagnoses - main ICD10: K83 Other diseases of biliary tract	female	https://broad-ukb-sumstats-us-east-1.s3.amazonaws.com/round2/additive-tsvs/K83.gwas.imputed_v3.female.tsv.bgz	Health-related outcomes > First occurrences	Disease
Diagnoses - main ICD10: K83 Other diseases of biliary tract	male	https://broad-ukb-sumstats-us-east-1.s3.amazonaws.com/round2/additive-tsvs/K83.gwas.imputed_v3.male.tsv.bgz	Health-related outcomes > First occurrences	Disease
Diagnoses - main ICD10: K85 Acute pancreatitis	both_sexes	https://broad-ukb-sumstats-us-east-1.s3.amazonaws.com/round2/additive-tsvs/K85.gwas.imputed_v3.both_sexes.tsv.bgz	Health-related outcomes > First occurrences	Disease
Diagnoses - main ICD10: K85 Acute pancreatitis	female	https://broad-ukb-sumstats-us-east-1.s3.amazonaws.com/round2/additive-tsvs/K85.gwas.imputed_v3.female.tsv.bgz	Health-related outcomes > First occurrences	Disease
Diagnoses - main ICD10: K85 Acute pancreatitis	male	https://broad-ukb-sumstats-us-east-1.s3.amazonaws.com/round2/additive-tsvs/K85.gwas.imputed_v3.male.tsv.bgz	Health-related outcomes > First occurrences	Disease
Diagnoses - main ICD10: K86 Other diseases of pancreas	both_sexes	https://broad-ukb-sumstats-us-east-1.s3.amazonaws.com/round2/additive-tsvs/K86.gwas.imputed_v3.both_sexes.tsv.bgz	Health-related outcomes > First occurrences	Disease
Diagnoses - main ICD10: K86 Other diseases of pancreas	female	https://broad-ukb-sumstats-us-east-1.s3.amazonaws.com/round2/additive-tsvs/K86.gwas.imputed_v3.female.tsv.bgz	Health-related outcomes > First occurrences	Disease
Diagnoses - main ICD10: K86 Other diseases of pancreas	male	https://broad-ukb-sumstats-us-east-1.s3.amazonaws.com/round2/additive-tsvs/K86.gwas.imputed_v3.male.tsv.bgz	Health-related outcomes > First occurrences	Disease
Diagnoses - main ICD10: K90 Intestinal malabsorption	both_sexes	https://broad-ukb-sumstats-us-east-1.s3.amazonaws.com/round2/additive-tsvs/K90.gwas.imputed_v3.both_sexes.tsv.bgz	Health-related outcomes > First occurrences	Disease
Diagnoses - main ICD10: K90 Intestinal malabsorption	female	https://broad-ukb-sumstats-us-east-1.s3.amazonaws.com/round2/additive-tsvs/K90.gwas.imputed_v3.female.tsv.bgz	Health-related outcomes > First occurrences	Disease
Diagnoses - main ICD10: K90 Intestinal malabsorption	male	https://broad-ukb-sumstats-us-east-1.s3.amazonaws.com/round2/additive-tsvs/K90.gwas.imputed_v3.male.tsv.bgz	Health-related outcomes > First occurrences	Disease
Diagnoses - main ICD10: K91 Postprocedural disorders of digestive system, not elsewhere classified	both_sexes	https://broad-ukb-sumstats-us-east-1.s3.amazonaws.com/round2/additive-tsvs/K91.gwas.imputed_v3.both_sexes.tsv.bgz	Health-related outcomes > First occurrences	Disease
Diagnoses - main ICD10: K91 Postprocedural disorders of digestive system, not elsewhere classified	female	https://broad-ukb-sumstats-us-east-1.s3.amazonaws.com/round2/additive-tsvs/K91.gwas.imputed_v3.female.tsv.bgz	Health-related outcomes > First occurrences	Disease
Diagnoses - main ICD10: K91 Postprocedural disorders of digestive system, not elsewhere classified	male	https://broad-ukb-sumstats-us-east-1.s3.amazonaws.com/round2/additive-tsvs/K91.gwas.imputed_v3.male.tsv.bgz	Health-related outcomes > First occurrences	Disease
Diagnoses - main ICD10: K92 Other diseases of digestive system	both_sexes	https://broad-ukb-sumstats-us-east-1.s3.amazonaws.com/round2/additive-tsvs/K92.gwas.imputed_v3.both_sexes.tsv.bgz	Health-related outcomes > First occurrences	Disease
Diagnoses - main ICD10: K92 Other diseases of digestive system	female	https://broad-ukb-sumstats-us-east-1.s3.amazonaws.com/round2/additive-tsvs/K92.gwas.imputed_v3.female.tsv.bgz	Health-related outcomes > First occurrences	Disease
Diagnoses - main ICD10: K92 Other diseases of digestive system	male	https://broad-ukb-sumstats-us-east-1.s3.amazonaws.com/round2/additive-tsvs/K92.gwas.imputed_v3.male.tsv.bgz	Health-related outcomes > First occurrences	Disease
Diagnoses - main ICD10: L02 Cutaneous abscess, furuncle and carbuncle	both_sexes	https://broad-ukb-sumstats-us-east-1.s3.amazonaws.com/round2/additive-tsvs/L02.gwas.imputed_v3.both_sexes.tsv.bgz	Health-related outcomes > First occurrences	Disease
Diagnoses - main ICD10: L02 Cutaneous abscess, furuncle and carbuncle	female	https://broad-ukb-sumstats-us-east-1.s3.amazonaws.com/round2/additive-tsvs/L02.gwas.imputed_v3.female.tsv.bgz	Health-related outcomes > First occurrences	Disease
Diagnoses - main ICD10: L02 Cutaneous abscess, furuncle and carbuncle	male	https://broad-ukb-sumstats-us-east-1.s3.amazonaws.com/round2/additive-tsvs/L02.gwas.imputed_v3.male.tsv.bgz	Health-related outcomes > First occurrences	Disease
Diagnoses - main ICD10: L03 Cellulitis	both_sexes	https://broad-ukb-sumstats-us-east-1.s3.amazonaws.com/round2/additive-tsvs/L03.gwas.imputed_v3.both_sexes.tsv.bgz	Health-related outcomes > First occurrences	Disease
Diagnoses - main ICD10: L03 Cellulitis	female	https://broad-ukb-sumstats-us-east-1.s3.amazonaws.com/round2/additive-tsvs/L03.gwas.imputed_v3.female.tsv.bgz	Health-related outcomes > First occurrences	Disease
Diagnoses - main ICD10: L03 Cellulitis	male	https://broad-ukb-sumstats-us-east-1.s3.amazonaws.com/round2/additive-tsvs/L03.gwas.imputed_v3.male.tsv.bgz	Health-related outcomes > First occurrences	Disease
Diagnoses - main ICD10: L05 Pilonidal cyst	both_sexes	https://broad-ukb-sumstats-us-east-1.s3.amazonaws.com/round2/additive-tsvs/L05.gwas.imputed_v3.both_sexes.tsv.bgz	Health-related outcomes > First occurrences	Disease
Diagnoses - main ICD10: L05 Pilonidal cyst	female	https://broad-ukb-sumstats-us-east-1.s3.amazonaws.com/round2/additive-tsvs/L05.gwas.imputed_v3.female.tsv.bgz	Health-related outcomes > First occurrences	Disease
Diagnoses - main ICD10: L05 Pilonidal cyst	male	https://broad-ukb-sumstats-us-east-1.s3.amazonaws.com/round2/additive-tsvs/L05.gwas.imputed_v3.male.tsv.bgz	Health-related outcomes > First occurrences	Disease
Diagnoses - main ICD10: L08 Other local infections of skin and subcutaneous tissue	both_sexes	https://broad-ukb-sumstats-us-east-1.s3.amazonaws.com/round2/additive-tsvs/L08.gwas.imputed_v3.both_sexes.tsv.bgz	Health-related outcomes > First occurrences	Disease
Diagnoses - main ICD10: L08 Other local infections of skin and subcutaneous tissue	female	https://broad-ukb-sumstats-us-east-1.s3.amazonaws.com/round2/additive-tsvs/L08.gwas.imputed_v3.female.tsv.bgz	Health-related outcomes > First occurrences	Disease
Diagnoses - main ICD10: L08 Other local infections of skin and subcutaneous tissue	male	https://broad-ukb-sumstats-us-east-1.s3.amazonaws.com/round2/additive-tsvs/L08.gwas.imputed_v3.male.tsv.bgz	Health-related outcomes > First occurrences	Disease
Diagnoses - main ICD10: L30 Other dermatitis	both_sexes	https://broad-ukb-sumstats-us-east-1.s3.amazonaws.com/round2/additive-tsvs/L30.gwas.imputed_v3.both_sexes.tsv.bgz	Health-related outcomes > First occurrences	Disease
Diagnoses - main ICD10: L30 Other dermatitis	female	https://broad-ukb-sumstats-us-east-1.s3.amazonaws.com/round2/additive-tsvs/L30.gwas.imputed_v3.female.tsv.bgz	Health-related outcomes > First occurrences	Disease
Diagnoses - main ICD10: L30 Other dermatitis	male	https://broad-ukb-sumstats-us-east-1.s3.amazonaws.com/round2/additive-tsvs/L30.gwas.imputed_v3.male.tsv.bgz	Health-related outcomes > First occurrences	Disease
Diagnoses - main ICD10: L40 Psoriasis	both_sexes	https://broad-ukb-sumstats-us-east-1.s3.amazonaws.com/round2/additive-tsvs/L40.gwas.imputed_v3.both_sexes.tsv.bgz	Health-related outcomes > First occurrences	Disease
Diagnoses - main ICD10: L40 Psoriasis	female	https://broad-ukb-sumstats-us-east-1.s3.amazonaws.com/round2/additive-tsvs/L40.gwas.imputed_v3.female.tsv.bgz	Health-related outcomes > First occurrences	Disease
Diagnoses - main ICD10: L40 Psoriasis	male	https://broad-ukb-sumstats-us-east-1.s3.amazonaws.com/round2/additive-tsvs/L40.gwas.imputed_v3.male.tsv.bgz	Health-related outcomes > First occurrences	Disease
Diagnoses - main ICD10: L43 Lichen planus	both_sexes	https://broad-ukb-sumstats-us-east-1.s3.amazonaws.com/round2/additive-tsvs/L43.gwas.imputed_v3.both_sexes.tsv.bgz	Health-related outcomes > First occurrences	Disease
Diagnoses - main ICD10: L43 Lichen planus	female	https://broad-ukb-sumstats-us-east-1.s3.amazonaws.com/round2/additive-tsvs/L43.gwas.imputed_v3.female.tsv.bgz	Health-related outcomes > First occurrences	Disease
Diagnoses - main ICD10: L43 Lichen planus	male	https://broad-ukb-sumstats-us-east-1.s3.amazonaws.com/round2/additive-tsvs/L43.gwas.imputed_v3.male.tsv.bgz	Health-related outcomes > First occurrences	Disease
Diagnoses - main ICD10: L57 Skin changes due to chronic exposure to nonionising radiation	both_sexes	https://broad-ukb-sumstats-us-east-1.s3.amazonaws.com/round2/additive-tsvs/L57.gwas.imputed_v3.both_sexes.tsv.bgz	Health-related outcomes > First occurrences	Disease
Diagnoses - main ICD10: L57 Skin changes due to chronic exposure to nonionising radiation	female	https://broad-ukb-sumstats-us-east-1.s3.amazonaws.com/round2/additive-tsvs/L57.gwas.imputed_v3.female.tsv.bgz	Health-related outcomes > First occurrences	Disease
Diagnoses - main ICD10: L57 Skin changes due to chronic exposure to nonionising radiation	male	https://broad-ukb-sumstats-us-east-1.s3.amazonaws.com/round2/additive-tsvs/L57.gwas.imputed_v3.male.tsv.bgz	Health-related outcomes > First occurrences	Disease
Diagnoses - main ICD10: L60 Nail disorders	both_sexes	https://broad-ukb-sumstats-us-east-1.s3.amazonaws.com/round2/additive-tsvs/L60.gwas.imputed_v3.both_sexes.tsv.bgz	Health-related outcomes > First occurrences	Disease
Diagnoses - main ICD10: L60 Nail disorders	female	https://broad-ukb-sumstats-us-east-1.s3.amazonaws.com/round2/additive-tsvs/L60.gwas.imputed_v3.female.tsv.bgz	Health-related outcomes > First occurrences	Disease
Diagnoses - main ICD10: L60 Nail disorders	male	https://broad-ukb-sumstats-us-east-1.s3.amazonaws.com/round2/additive-tsvs/L60.gwas.imputed_v3.male.tsv.bgz	Health-related outcomes > First occurrences	Disease
Diagnoses - main ICD10: L72 Follicular cysts of skin and subcutaneous tissue	both_sexes	https://broad-ukb-sumstats-us-east-1.s3.amazonaws.com/round2/additive-tsvs/L72.gwas.imputed_v3.both_sexes.tsv.bgz	Health-related outcomes > First occurrences	Disease
Diagnoses - main ICD10: L72 Follicular cysts of skin and subcutaneous tissue	female	https://broad-ukb-sumstats-us-east-1.s3.amazonaws.com/round2/additive-tsvs/L72.gwas.imputed_v3.female.tsv.bgz	Health-related outcomes > First occurrences	Disease
Diagnoses - main ICD10: L72 Follicular cysts of skin and subcutaneous tissue	male	https://broad-ukb-sumstats-us-east-1.s3.amazonaws.com/round2/additive-tsvs/L72.gwas.imputed_v3.male.tsv.bgz	Health-related outcomes > First occurrences	Disease
Diagnoses - main ICD10: L81 Other disorders of pigmentation	both_sexes	https://broad-ukb-sumstats-us-east-1.s3.amazonaws.com/round2/additive-tsvs/L81.gwas.imputed_v3.both_sexes.tsv.bgz	Health-related outcomes > First occurrences	Disease
Diagnoses - main ICD10: L81 Other disorders of pigmentation	female	https://broad-ukb-sumstats-us-east-1.s3.amazonaws.com/round2/additive-tsvs/L81.gwas.imputed_v3.female.tsv.bgz	Health-related outcomes > First occurrences	Disease
Diagnoses - main ICD10: L81 Other disorders of pigmentation	male	https://broad-ukb-sumstats-us-east-1.s3.amazonaws.com/round2/additive-tsvs/L81.gwas.imputed_v3.male.tsv.bgz	Health-related outcomes > First occurrences	Disease
Diagnoses - main ICD10: L82 Seborrhoeic keratosis	both_sexes	https://broad-ukb-sumstats-us-east-1.s3.amazonaws.com/round2/additive-tsvs/L82.gwas.imputed_v3.both_sexes.tsv.bgz	Health-related outcomes > First occurrences	Disease
Diagnoses - main ICD10: L82 Seborrhoeic keratosis	female	https://broad-ukb-sumstats-us-east-1.s3.amazonaws.com/round2/additive-tsvs/L82.gwas.imputed_v3.female.tsv.bgz	Health-related outcomes > First occurrences	Disease
Diagnoses - main ICD10: L82 Seborrhoeic keratosis	male	https://broad-ukb-sumstats-us-east-1.s3.amazonaws.com/round2/additive-tsvs/L82.gwas.imputed_v3.male.tsv.bgz	Health-related outcomes > First occurrences	Disease
Diagnoses - main ICD10: L85 Other epidermal thickening	both_sexes	https://broad-ukb-sumstats-us-east-1.s3.amazonaws.com/round2/additive-tsvs/L85.gwas.imputed_v3.both_sexes.tsv.bgz	Health-related outcomes > First occurrences	Disease
Diagnoses - main ICD10: L85 Other epidermal thickening	female	https://broad-ukb-sumstats-us-east-1.s3.amazonaws.com/round2/additive-tsvs/L85.gwas.imputed_v3.female.tsv.bgz	Health-related outcomes > First occurrences	Disease
Diagnoses - main ICD10: L85 Other epidermal thickening	male	https://broad-ukb-sumstats-us-east-1.s3.amazonaws.com/round2/additive-tsvs/L85.gwas.imputed_v3.male.tsv.bgz	Health-related outcomes > First occurrences	Disease
Diagnoses - main ICD10: L90 Atrophic disorders of skin	both_sexes	https://broad-ukb-sumstats-us-east-1.s3.amazonaws.com/round2/additive-tsvs/L90.gwas.imputed_v3.both_sexes.tsv.bgz	Health-related outcomes > First occurrences	Disease
Diagnoses - main ICD10: L90 Atrophic disorders of skin	female	https://broad-ukb-sumstats-us-east-1.s3.amazonaws.com/round2/additive-tsvs/L90.gwas.imputed_v3.female.tsv.bgz	Health-related outcomes > First occurrences	Disease
Diagnoses - main ICD10: L90 Atrophic disorders of skin	male	https://broad-ukb-sumstats-us-east-1.s3.amazonaws.com/round2/additive-tsvs/L90.gwas.imputed_v3.male.tsv.bgz	Health-related outcomes > First occurrences	Disease
Diagnoses - main ICD10: L91 Hypertrophic disorders of skin	both_sexes	https://broad-ukb-sumstats-us-east-1.s3.amazonaws.com/round2/additive-tsvs/L91.gwas.imputed_v3.both_sexes.tsv.bgz	Health-related outcomes > First occurrences	Disease
Diagnoses - main ICD10: L91 Hypertrophic disorders of skin	female	https://broad-ukb-sumstats-us-east-1.s3.amazonaws.com/round2/additive-tsvs/L91.gwas.imputed_v3.female.tsv.bgz	Health-related outcomes > First occurrences	Disease
Diagnoses - main ICD10: L91 Hypertrophic disorders of skin	male	https://broad-ukb-sumstats-us-east-1.s3.amazonaws.com/round2/additive-tsvs/L91.gwas.imputed_v3.male.tsv.bgz	Health-related outcomes > First occurrences	Disease
Diagnoses - main ICD10: L92 Granulomatous disorders of skin and subcutaneous tissue	both_sexes	https://broad-ukb-sumstats-us-east-1.s3.amazonaws.com/round2/additive-tsvs/L92.gwas.imputed_v3.both_sexes.tsv.bgz	Health-related outcomes > First occurrences	Disease
Diagnoses - main ICD10: L92 Granulomatous disorders of skin and subcutaneous tissue	female	https://broad-ukb-sumstats-us-east-1.s3.amazonaws.com/round2/additive-tsvs/L92.gwas.imputed_v3.female.tsv.bgz	Health-related outcomes > First occurrences	Disease
Diagnoses - main ICD10: L92 Granulomatous disorders of skin and subcutaneous tissue	male	https://broad-ukb-sumstats-us-east-1.s3.amazonaws.com/round2/additive-tsvs/L92.gwas.imputed_v3.male.tsv.bgz	Health-related outcomes > First occurrences	Disease
Diagnoses - main ICD10: L98 Other disorders of skin and subcutaneous tissue, not elsewhere classified	both_sexes	https://broad-ukb-sumstats-us-east-1.s3.amazonaws.com/round2/additive-tsvs/L98.gwas.imputed_v3.both_sexes.tsv.bgz	Health-related outcomes > First occurrences	Disease
Diagnoses - main ICD10: L98 Other disorders of skin and subcutaneous tissue, not elsewhere classified	female	https://broad-ukb-sumstats-us-east-1.s3.amazonaws.com/round2/additive-tsvs/L98.gwas.imputed_v3.female.tsv.bgz	Health-related outcomes > First occurrences	Disease
Diagnoses - main ICD10: L98 Other disorders of skin and subcutaneous tissue, not elsewhere classified	male	https://broad-ukb-sumstats-us-east-1.s3.amazonaws.com/round2/additive-tsvs/L98.gwas.imputed_v3.male.tsv.bgz	Health-related outcomes > First occurrences	Disease
Diagnoses - main ICD10: M06 Other rheumatoid arthritis	both_sexes	https://broad-ukb-sumstats-us-east-1.s3.amazonaws.com/round2/additive-tsvs/M06.gwas.imputed_v3.both_sexes.tsv.bgz	Health-related outcomes > First occurrences	Disease
Diagnoses - main ICD10: M06 Other rheumatoid arthritis	female	https://broad-ukb-sumstats-us-east-1.s3.amazonaws.com/round2/additive-tsvs/M06.gwas.imputed_v3.female.tsv.bgz	Health-related outcomes > First occurrences	Disease
Diagnoses - main ICD10: M06 Other rheumatoid arthritis	male	https://broad-ukb-sumstats-us-east-1.s3.amazonaws.com/round2/additive-tsvs/M06.gwas.imputed_v3.male.tsv.bgz	Health-related outcomes > First occurrences	Disease
Diagnoses - main ICD10: M13 Other arthritis	both_sexes	https://broad-ukb-sumstats-us-east-1.s3.amazonaws.com/round2/additive-tsvs/M13.gwas.imputed_v3.both_sexes.tsv.bgz	Health-related outcomes > First occurrences	Disease
Diagnoses - main ICD10: M13 Other arthritis	female	https://broad-ukb-sumstats-us-east-1.s3.amazonaws.com/round2/additive-tsvs/M13.gwas.imputed_v3.female.tsv.bgz	Health-related outcomes > First occurrences	Disease
Diagnoses - main ICD10: M13 Other arthritis	male	https://broad-ukb-sumstats-us-east-1.s3.amazonaws.com/round2/additive-tsvs/M13.gwas.imputed_v3.male.tsv.bgz	Health-related outcomes > First occurrences	Disease
Diagnoses - main ICD10: M15 Polyarthrosis	both_sexes	https://broad-ukb-sumstats-us-east-1.s3.amazonaws.com/round2/additive-tsvs/M15.gwas.imputed_v3.both_sexes.tsv.bgz	Health-related outcomes > First occurrences	Disease
Diagnoses - main ICD10: M15 Polyarthrosis	female	https://broad-ukb-sumstats-us-east-1.s3.amazonaws.com/round2/additive-tsvs/M15.gwas.imputed_v3.female.tsv.bgz	Health-related outcomes > First occurrences	Disease
Diagnoses - main ICD10: M15 Polyarthrosis	male	https://broad-ukb-sumstats-us-east-1.s3.amazonaws.com/round2/additive-tsvs/M15.gwas.imputed_v3.male.tsv.bgz	Health-related outcomes > First occurrences	Disease
Diagnoses - main ICD10: M16 Coxarthrosis [arthrosis of hip]	both_sexes	https://broad-ukb-sumstats-us-east-1.s3.amazonaws.com/round2/additive-tsvs/M16.gwas.imputed_v3.both_sexes.tsv.bgz	Health-related outcomes > First occurrences	Disease
Diagnoses - main ICD10: M16 Coxarthrosis [arthrosis of hip]	female	https://broad-ukb-sumstats-us-east-1.s3.amazonaws.com/round2/additive-tsvs/M16.gwas.imputed_v3.female.tsv.bgz	Health-related outcomes > First occurrences	Disease
Diagnoses - main ICD10: M16 Coxarthrosis [arthrosis of hip]	male	https://broad-ukb-sumstats-us-east-1.s3.amazonaws.com/round2/additive-tsvs/M16.gwas.imputed_v3.male.tsv.bgz	Health-related outcomes > First occurrences	Disease
Diagnoses - main ICD10: M17 Gonarthrosis [arthrosis of knee]	both_sexes	https://broad-ukb-sumstats-us-east-1.s3.amazonaws.com/round2/additive-tsvs/M17.gwas.imputed_v3.both_sexes.tsv.bgz	Health-related outcomes > First occurrences	Disease
Diagnoses - main ICD10: M17 Gonarthrosis [arthrosis of knee]	female	https://broad-ukb-sumstats-us-east-1.s3.amazonaws.com/round2/additive-tsvs/M17.gwas.imputed_v3.female.tsv.bgz	Health-related outcomes > First occurrences	Disease
Diagnoses - main ICD10: M17 Gonarthrosis [arthrosis of knee]	male	https://broad-ukb-sumstats-us-east-1.s3.amazonaws.com/round2/additive-tsvs/M17.gwas.imputed_v3.male.tsv.bgz	Health-related outcomes > First occurrences	Disease
Diagnoses - main ICD10: M18 Arthrosis of first carpometacarpal joint	both_sexes	https://broad-ukb-sumstats-us-east-1.s3.amazonaws.com/round2/additive-tsvs/M18.gwas.imputed_v3.both_sexes.tsv.bgz	Health-related outcomes > First occurrences	Disease
Diagnoses - main ICD10: M18 Arthrosis of first carpometacarpal joint	female	https://broad-ukb-sumstats-us-east-1.s3.amazonaws.com/round2/additive-tsvs/M18.gwas.imputed_v3.female.tsv.bgz	Health-related outcomes > First occurrences	Disease
Diagnoses - main ICD10: M18 Arthrosis of first carpometacarpal joint	male	https://broad-ukb-sumstats-us-east-1.s3.amazonaws.com/round2/additive-tsvs/M18.gwas.imputed_v3.male.tsv.bgz	Health-related outcomes > First occurrences	Disease
Diagnoses - main ICD10: M19 Other arthrosis	both_sexes	https://broad-ukb-sumstats-us-east-1.s3.amazonaws.com/round2/additive-tsvs/M19.gwas.imputed_v3.both_sexes.tsv.bgz	Health-related outcomes > First occurrences	Disease
Diagnoses - main ICD10: M19 Other arthrosis	female	https://broad-ukb-sumstats-us-east-1.s3.amazonaws.com/round2/additive-tsvs/M19.gwas.imputed_v3.female.tsv.bgz	Health-related outcomes > First occurrences	Disease
Diagnoses - main ICD10: M19 Other arthrosis	male	https://broad-ukb-sumstats-us-east-1.s3.amazonaws.com/round2/additive-tsvs/M19.gwas.imputed_v3.male.tsv.bgz	Health-related outcomes > First occurrences	Disease
Diagnoses - main ICD10: M20 Acquired deformities of fingers and toes	both_sexes	https://broad-ukb-sumstats-us-east-1.s3.amazonaws.com/round2/additive-tsvs/M20.gwas.imputed_v3.both_sexes.tsv.bgz	Health-related outcomes > First occurrences	Disease
Diagnoses - main ICD10: M20 Acquired deformities of fingers and toes	female	https://broad-ukb-sumstats-us-east-1.s3.amazonaws.com/round2/additive-tsvs/M20.gwas.imputed_v3.female.tsv.bgz	Health-related outcomes > First occurrences	Disease
Diagnoses - main ICD10: M20 Acquired deformities of fingers and toes	male	https://broad-ukb-sumstats-us-east-1.s3.amazonaws.com/round2/additive-tsvs/M20.gwas.imputed_v3.male.tsv.bgz	Health-related outcomes > First occurrences	Disease
Diagnoses - main ICD10: M21 Other acquired deformities of limbs	both_sexes	https://broad-ukb-sumstats-us-east-1.s3.amazonaws.com/round2/additive-tsvs/M21.gwas.imputed_v3.both_sexes.tsv.bgz	Health-related outcomes > First occurrences	Disease
Diagnoses - main ICD10: M21 Other acquired deformities of limbs	female	https://broad-ukb-sumstats-us-east-1.s3.amazonaws.com/round2/additive-tsvs/M21.gwas.imputed_v3.female.tsv.bgz	Health-related outcomes > First occurrences	Disease
Diagnoses - main ICD10: M21 Other acquired deformities of limbs	male	https://broad-ukb-sumstats-us-east-1.s3.amazonaws.com/round2/additive-tsvs/M21.gwas.imputed_v3.male.tsv.bgz	Health-related outcomes > First occurrences	Disease
Diagnoses - main ICD10: M22 Disorders of patella	both_sexes	https://broad-ukb-sumstats-us-east-1.s3.amazonaws.com/round2/additive-tsvs/M22.gwas.imputed_v3.both_sexes.tsv.bgz	Health-related outcomes > First occurrences	Disease
Diagnoses - main ICD10: M22 Disorders of patella	female	https://broad-ukb-sumstats-us-east-1.s3.amazonaws.com/round2/additive-tsvs/M22.gwas.imputed_v3.female.tsv.bgz	Health-related outcomes > First occurrences	Disease
Diagnoses - main ICD10: M22 Disorders of patella	male	https://broad-ukb-sumstats-us-east-1.s3.amazonaws.com/round2/additive-tsvs/M22.gwas.imputed_v3.male.tsv.bgz	Health-related outcomes > First occurrences	Disease
Diagnoses - main ICD10: M23 Internal derangement of knee	both_sexes	https://broad-ukb-sumstats-us-east-1.s3.amazonaws.com/round2/additive-tsvs/M23.gwas.imputed_v3.both_sexes.tsv.bgz	Health-related outcomes > First occurrences	Disease
Diagnoses - main ICD10: M23 Internal derangement of knee	female	https://broad-ukb-sumstats-us-east-1.s3.amazonaws.com/round2/additive-tsvs/M23.gwas.imputed_v3.female.tsv.bgz	Health-related outcomes > First occurrences	Disease
Diagnoses - main ICD10: M23 Internal derangement of knee	male	https://broad-ukb-sumstats-us-east-1.s3.amazonaws.com/round2/additive-tsvs/M23.gwas.imputed_v3.male.tsv.bgz	Health-related outcomes > First occurrences	Disease
Diagnoses - main ICD10: M24 Other specific joint derangements	both_sexes	https://broad-ukb-sumstats-us-east-1.s3.amazonaws.com/round2/additive-tsvs/M24.gwas.imputed_v3.both_sexes.tsv.bgz	Health-related outcomes > First occurrences	Disease
Diagnoses - main ICD10: M24 Other specific joint derangements	female	https://broad-ukb-sumstats-us-east-1.s3.amazonaws.com/round2/additive-tsvs/M24.gwas.imputed_v3.female.tsv.bgz	Health-related outcomes > First occurrences	Disease
Diagnoses - main ICD10: M24 Other specific joint derangements	male	https://broad-ukb-sumstats-us-east-1.s3.amazonaws.com/round2/additive-tsvs/M24.gwas.imputed_v3.male.tsv.bgz	Health-related outcomes > First occurrences	Disease
Diagnoses - main ICD10: M25 Other joint disorders, not elsewhere classified	both_sexes	https://broad-ukb-sumstats-us-east-1.s3.amazonaws.com/round2/additive-tsvs/M25.gwas.imputed_v3.both_sexes.tsv.bgz	Health-related outcomes > First occurrences	Disease
Diagnoses - main ICD10: M25 Other joint disorders, not elsewhere classified	female	https://broad-ukb-sumstats-us-east-1.s3.amazonaws.com/round2/additive-tsvs/M25.gwas.imputed_v3.female.tsv.bgz	Health-related outcomes > First occurrences	Disease
Diagnoses - main ICD10: M25 Other joint disorders, not elsewhere classified	male	https://broad-ukb-sumstats-us-east-1.s3.amazonaws.com/round2/additive-tsvs/M25.gwas.imputed_v3.male.tsv.bgz	Health-related outcomes > First occurrences	Disease
Diagnoses - main ICD10: M31 Other necrotising vasculopathies	both_sexes	https://broad-ukb-sumstats-us-east-1.s3.amazonaws.com/round2/additive-tsvs/M31.gwas.imputed_v3.both_sexes.tsv.bgz	Health-related outcomes > First occurrences	Disease
Diagnoses - main ICD10: M31 Other necrotising vasculopathies	female	https://broad-ukb-sumstats-us-east-1.s3.amazonaws.com/round2/additive-tsvs/M31.gwas.imputed_v3.female.tsv.bgz	Health-related outcomes > First occurrences	Disease
Diagnoses - main ICD10: M31 Other necrotising vasculopathies	male	https://broad-ukb-sumstats-us-east-1.s3.amazonaws.com/round2/additive-tsvs/M31.gwas.imputed_v3.male.tsv.bgz	Health-related outcomes > First occurrences	Disease
Diagnoses - main ICD10: M43 Other deforming dorsopathies	both_sexes	https://broad-ukb-sumstats-us-east-1.s3.amazonaws.com/round2/additive-tsvs/M43.gwas.imputed_v3.both_sexes.tsv.bgz	Health-related outcomes > First occurrences	Disease
Diagnoses - main ICD10: M43 Other deforming dorsopathies	female	https://broad-ukb-sumstats-us-east-1.s3.amazonaws.com/round2/additive-tsvs/M43.gwas.imputed_v3.female.tsv.bgz	Health-related outcomes > First occurrences	Disease
Diagnoses - main ICD10: M43 Other deforming dorsopathies	male	https://broad-ukb-sumstats-us-east-1.s3.amazonaws.com/round2/additive-tsvs/M43.gwas.imputed_v3.male.tsv.bgz	Health-related outcomes > First occurrences	Disease
Diagnoses - main ICD10: M46 Other inflammatory spondylopathies	both_sexes	https://broad-ukb-sumstats-us-east-1.s3.amazonaws.com/round2/additive-tsvs/M46.gwas.imputed_v3.both_sexes.tsv.bgz	Health-related outcomes > First occurrences	Disease
Diagnoses - main ICD10: M46 Other inflammatory spondylopathies	female	https://broad-ukb-sumstats-us-east-1.s3.amazonaws.com/round2/additive-tsvs/M46.gwas.imputed_v3.female.tsv.bgz	Health-related outcomes > First occurrences	Disease
Diagnoses - main ICD10: M46 Other inflammatory spondylopathies	male	https://broad-ukb-sumstats-us-east-1.s3.amazonaws.com/round2/additive-tsvs/M46.gwas.imputed_v3.male.tsv.bgz	Health-related outcomes > First occurrences	Disease
Diagnoses - main ICD10: M47 Spondylosis	both_sexes	https://broad-ukb-sumstats-us-east-1.s3.amazonaws.com/round2/additive-tsvs/M47.gwas.imputed_v3.both_sexes.tsv.bgz	Health-related outcomes > First occurrences	Disease
Diagnoses - main ICD10: M47 Spondylosis	female	https://broad-ukb-sumstats-us-east-1.s3.amazonaws.com/round2/additive-tsvs/M47.gwas.imputed_v3.female.tsv.bgz	Health-related outcomes > First occurrences	Disease
Diagnoses - main ICD10: M47 Spondylosis	male	https://broad-ukb-sumstats-us-east-1.s3.amazonaws.com/round2/additive-tsvs/M47.gwas.imputed_v3.male.tsv.bgz	Health-related outcomes > First occurrences	Disease
Diagnoses - main ICD10: M48 Other spondylopathies	both_sexes	https://broad-ukb-sumstats-us-east-1.s3.amazonaws.com/round2/additive-tsvs/M48.gwas.imputed_v3.both_sexes.tsv.bgz	Health-related outcomes > First occurrences	Disease
Diagnoses - main ICD10: M48 Other spondylopathies	female	https://broad-ukb-sumstats-us-east-1.s3.amazonaws.com/round2/additive-tsvs/M48.gwas.imputed_v3.female.tsv.bgz	Health-related outcomes > First occurrences	Disease
Diagnoses - main ICD10: M48 Other spondylopathies	male	https://broad-ukb-sumstats-us-east-1.s3.amazonaws.com/round2/additive-tsvs/M48.gwas.imputed_v3.male.tsv.bgz	Health-related outcomes > First occurrences	Disease
Diagnoses - main ICD10: M50 Cervical disk disorders	both_sexes	https://broad-ukb-sumstats-us-east-1.s3.amazonaws.com/round2/additive-tsvs/M50.gwas.imputed_v3.both_sexes.tsv.bgz	Health-related outcomes > First occurrences	Disease
Diagnoses - main ICD10: M50 Cervical disk disorders	female	https://broad-ukb-sumstats-us-east-1.s3.amazonaws.com/round2/additive-tsvs/M50.gwas.imputed_v3.female.tsv.bgz	Health-related outcomes > First occurrences	Disease
Diagnoses - main ICD10: M50 Cervical disk disorders	male	https://broad-ukb-sumstats-us-east-1.s3.amazonaws.com/round2/additive-tsvs/M50.gwas.imputed_v3.male.tsv.bgz	Health-related outcomes > First occurrences	Disease
Diagnoses - main ICD10: M51 Other intervertebral disk disorders	both_sexes	https://broad-ukb-sumstats-us-east-1.s3.amazonaws.com/round2/additive-tsvs/M51.gwas.imputed_v3.both_sexes.tsv.bgz	Health-related outcomes > First occurrences	Disease
Diagnoses - main ICD10: M51 Other intervertebral disk disorders	female	https://broad-ukb-sumstats-us-east-1.s3.amazonaws.com/round2/additive-tsvs/M51.gwas.imputed_v3.female.tsv.bgz	Health-related outcomes > First occurrences	Disease
Diagnoses - main ICD10: M51 Other intervertebral disk disorders	male	https://broad-ukb-sumstats-us-east-1.s3.amazonaws.com/round2/additive-tsvs/M51.gwas.imputed_v3.male.tsv.bgz	Health-related outcomes > First occurrences	Disease
Diagnoses - main ICD10: M54 Dorsalgia	both_sexes	https://broad-ukb-sumstats-us-east-1.s3.amazonaws.com/round2/additive-tsvs/M54.gwas.imputed_v3.both_sexes.tsv.bgz	Health-related outcomes > First occurrences	Disease
Diagnoses - main ICD10: M54 Dorsalgia	female	https://broad-ukb-sumstats-us-east-1.s3.amazonaws.com/round2/additive-tsvs/M54.gwas.imputed_v3.female.tsv.bgz	Health-related outcomes > First occurrences	Disease
Diagnoses - main ICD10: M54 Dorsalgia	male	https://broad-ukb-sumstats-us-east-1.s3.amazonaws.com/round2/additive-tsvs/M54.gwas.imputed_v3.male.tsv.bgz	Health-related outcomes > First occurrences	Disease
Diagnoses - main ICD10: M62 Other disorders of muscle	both_sexes	https://broad-ukb-sumstats-us-east-1.s3.amazonaws.com/round2/additive-tsvs/M62.gwas.imputed_v3.both_sexes.tsv.bgz	Health-related outcomes > First occurrences	Disease
Diagnoses - main ICD10: M62 Other disorders of muscle	female	https://broad-ukb-sumstats-us-east-1.s3.amazonaws.com/round2/additive-tsvs/M62.gwas.imputed_v3.female.tsv.bgz	Health-related outcomes > First occurrences	Disease
Diagnoses - main ICD10: M62 Other disorders of muscle	male	https://broad-ukb-sumstats-us-east-1.s3.amazonaws.com/round2/additive-tsvs/M62.gwas.imputed_v3.male.tsv.bgz	Health-related outcomes > First occurrences	Disease
Diagnoses - main ICD10: M65 Synovitis and tenosynovitis	both_sexes	https://broad-ukb-sumstats-us-east-1.s3.amazonaws.com/round2/additive-tsvs/M65.gwas.imputed_v3.both_sexes.tsv.bgz	Health-related outcomes > First occurrences	Disease
Diagnoses - main ICD10: M65 Synovitis and tenosynovitis	female	https://broad-ukb-sumstats-us-east-1.s3.amazonaws.com/round2/additive-tsvs/M65.gwas.imputed_v3.female.tsv.bgz	Health-related outcomes > First occurrences	Disease
Diagnoses - main ICD10: M65 Synovitis and tenosynovitis	male	https://broad-ukb-sumstats-us-east-1.s3.amazonaws.com/round2/additive-tsvs/M65.gwas.imputed_v3.male.tsv.bgz	Health-related outcomes > First occurrences	Disease
Diagnoses - main ICD10: M66 Spontaneous rupture of synovium and tendon	both_sexes	https://broad-ukb-sumstats-us-east-1.s3.amazonaws.com/round2/additive-tsvs/M66.gwas.imputed_v3.both_sexes.tsv.bgz	Health-related outcomes > First occurrences	Disease
Diagnoses - main ICD10: M66 Spontaneous rupture of synovium and tendon	female	https://broad-ukb-sumstats-us-east-1.s3.amazonaws.com/round2/additive-tsvs/M66.gwas.imputed_v3.female.tsv.bgz	Health-related outcomes > First occurrences	Disease
Diagnoses - main ICD10: M66 Spontaneous rupture of synovium and tendon	male	https://broad-ukb-sumstats-us-east-1.s3.amazonaws.com/round2/additive-tsvs/M66.gwas.imputed_v3.male.tsv.bgz	Health-related outcomes > First occurrences	Disease
Diagnoses - main ICD10: M67 Other disorders of synovium and tendon	both_sexes	https://broad-ukb-sumstats-us-east-1.s3.amazonaws.com/round2/additive-tsvs/M67.gwas.imputed_v3.both_sexes.tsv.bgz	Health-related outcomes > First occurrences	Disease
Diagnoses - main ICD10: M67 Other disorders of synovium and tendon	female	https://broad-ukb-sumstats-us-east-1.s3.amazonaws.com/round2/additive-tsvs/M67.gwas.imputed_v3.female.tsv.bgz	Health-related outcomes > First occurrences	Disease
Diagnoses - main ICD10: M67 Other disorders of synovium and tendon	male	https://broad-ukb-sumstats-us-east-1.s3.amazonaws.com/round2/additive-tsvs/M67.gwas.imputed_v3.male.tsv.bgz	Health-related outcomes > First occurrences	Disease
Diagnoses - main ICD10: M70 Soft tissue disorders related to use, overuse and pressure	both_sexes	https://broad-ukb-sumstats-us-east-1.s3.amazonaws.com/round2/additive-tsvs/M70.gwas.imputed_v3.both_sexes.tsv.bgz	Health-related outcomes > First occurrences	Disease
Diagnoses - main ICD10: M70 Soft tissue disorders related to use, overuse and pressure	female	https://broad-ukb-sumstats-us-east-1.s3.amazonaws.com/round2/additive-tsvs/M70.gwas.imputed_v3.female.tsv.bgz	Health-related outcomes > First occurrences	Disease
Diagnoses - main ICD10: M70 Soft tissue disorders related to use, overuse and pressure	male	https://broad-ukb-sumstats-us-east-1.s3.amazonaws.com/round2/additive-tsvs/M70.gwas.imputed_v3.male.tsv.bgz	Health-related outcomes > First occurrences	Disease
Diagnoses - main ICD10: M71 Other bursopathies	both_sexes	https://broad-ukb-sumstats-us-east-1.s3.amazonaws.com/round2/additive-tsvs/M71.gwas.imputed_v3.both_sexes.tsv.bgz	Health-related outcomes > First occurrences	Disease
Diagnoses - main ICD10: M71 Other bursopathies	female	https://broad-ukb-sumstats-us-east-1.s3.amazonaws.com/round2/additive-tsvs/M71.gwas.imputed_v3.female.tsv.bgz	Health-related outcomes > First occurrences	Disease
Diagnoses - main ICD10: M71 Other bursopathies	male	https://broad-ukb-sumstats-us-east-1.s3.amazonaws.com/round2/additive-tsvs/M71.gwas.imputed_v3.male.tsv.bgz	Health-related outcomes > First occurrences	Disease
Diagnoses - main ICD10: M72 Fibroblastic disorders	both_sexes	https://broad-ukb-sumstats-us-east-1.s3.amazonaws.com/round2/additive-tsvs/M72.gwas.imputed_v3.both_sexes.tsv.bgz	Health-related outcomes > First occurrences	Disease
Diagnoses - main ICD10: M72 Fibroblastic disorders	female	https://broad-ukb-sumstats-us-east-1.s3.amazonaws.com/round2/additive-tsvs/M72.gwas.imputed_v3.female.tsv.bgz	Health-related outcomes > First occurrences	Disease
Diagnoses - main ICD10: M72 Fibroblastic disorders	male	https://broad-ukb-sumstats-us-east-1.s3.amazonaws.com/round2/additive-tsvs/M72.gwas.imputed_v3.male.tsv.bgz	Health-related outcomes > First occurrences	Disease
Diagnoses - main ICD10: M75 Shoulder lesions	both_sexes	https://broad-ukb-sumstats-us-east-1.s3.amazonaws.com/round2/additive-tsvs/M75.gwas.imputed_v3.both_sexes.tsv.bgz	Health-related outcomes > First occurrences	Disease
Diagnoses - main ICD10: M75 Shoulder lesions	female	https://broad-ukb-sumstats-us-east-1.s3.amazonaws.com/round2/additive-tsvs/M75.gwas.imputed_v3.female.tsv.bgz	Health-related outcomes > First occurrences	Disease
Diagnoses - main ICD10: M75 Shoulder lesions	male	https://broad-ukb-sumstats-us-east-1.s3.amazonaws.com/round2/additive-tsvs/M75.gwas.imputed_v3.male.tsv.bgz	Health-related outcomes > First occurrences	Disease
Diagnoses - main ICD10: M76 Enthesopathies of lower limb, excluding foot	both_sexes	https://broad-ukb-sumstats-us-east-1.s3.amazonaws.com/round2/additive-tsvs/M76.gwas.imputed_v3.both_sexes.tsv.bgz	Health-related outcomes > First occurrences	Disease
Diagnoses - main ICD10: M76 Enthesopathies of lower limb, excluding foot	female	https://broad-ukb-sumstats-us-east-1.s3.amazonaws.com/round2/additive-tsvs/M76.gwas.imputed_v3.female.tsv.bgz	Health-related outcomes > First occurrences	Disease
Diagnoses - main ICD10: M76 Enthesopathies of lower limb, excluding foot	male	https://broad-ukb-sumstats-us-east-1.s3.amazonaws.com/round2/additive-tsvs/M76.gwas.imputed_v3.male.tsv.bgz	Health-related outcomes > First occurrences	Disease
Diagnoses - main ICD10: M77 Other enthesopathies	both_sexes	https://broad-ukb-sumstats-us-east-1.s3.amazonaws.com/round2/additive-tsvs/M77.gwas.imputed_v3.both_sexes.tsv.bgz	Health-related outcomes > First occurrences	Disease
Diagnoses - main ICD10: M77 Other enthesopathies	female	https://broad-ukb-sumstats-us-east-1.s3.amazonaws.com/round2/additive-tsvs/M77.gwas.imputed_v3.female.tsv.bgz	Health-related outcomes > First occurrences	Disease
Diagnoses - main ICD10: M77 Other enthesopathies	male	https://broad-ukb-sumstats-us-east-1.s3.amazonaws.com/round2/additive-tsvs/M77.gwas.imputed_v3.male.tsv.bgz	Health-related outcomes > First occurrences	Disease
Diagnoses - main ICD10: M79 Other soft tissue disorders, not elsewhere classified	both_sexes	https://broad-ukb-sumstats-us-east-1.s3.amazonaws.com/round2/additive-tsvs/M79.gwas.imputed_v3.both_sexes.tsv.bgz	Health-related outcomes > First occurrences	Disease
Diagnoses - main ICD10: M79 Other soft tissue disorders, not elsewhere classified	female	https://broad-ukb-sumstats-us-east-1.s3.amazonaws.com/round2/additive-tsvs/M79.gwas.imputed_v3.female.tsv.bgz	Health-related outcomes > First occurrences	Disease
Diagnoses - main ICD10: M79 Other soft tissue disorders, not elsewhere classified	male	https://broad-ukb-sumstats-us-east-1.s3.amazonaws.com/round2/additive-tsvs/M79.gwas.imputed_v3.male.tsv.bgz	Health-related outcomes > First occurrences	Disease
Diagnoses - main ICD10: M81 Osteoporosis without pathological fracture	both_sexes	https://broad-ukb-sumstats-us-east-1.s3.amazonaws.com/round2/additive-tsvs/M81.gwas.imputed_v3.both_sexes.tsv.bgz	Health-related outcomes > First occurrences	Disease
Diagnoses - main ICD10: M81 Osteoporosis without pathological fracture	female	https://broad-ukb-sumstats-us-east-1.s3.amazonaws.com/round2/additive-tsvs/M81.gwas.imputed_v3.female.tsv.bgz	Health-related outcomes > First occurrences	Disease
Diagnoses - main ICD10: M81 Osteoporosis without pathological fracture	male	https://broad-ukb-sumstats-us-east-1.s3.amazonaws.com/round2/additive-tsvs/M81.gwas.imputed_v3.male.tsv.bgz	Health-related outcomes > First occurrences	Disease
Diagnoses - main ICD10: M84 Disorders of continuity of bone	both_sexes	https://broad-ukb-sumstats-us-east-1.s3.amazonaws.com/round2/additive-tsvs/M84.gwas.imputed_v3.both_sexes.tsv.bgz	Health-related outcomes > First occurrences	Disease
Diagnoses - main ICD10: M84 Disorders of continuity of bone	female	https://broad-ukb-sumstats-us-east-1.s3.amazonaws.com/round2/additive-tsvs/M84.gwas.imputed_v3.female.tsv.bgz	Health-related outcomes > First occurrences	Disease
Diagnoses - main ICD10: M84 Disorders of continuity of bone	male	https://broad-ukb-sumstats-us-east-1.s3.amazonaws.com/round2/additive-tsvs/M84.gwas.imputed_v3.male.tsv.bgz	Health-related outcomes > First occurrences	Disease
Diagnoses - main ICD10: M89 Other disorders of bone	both_sexes	https://broad-ukb-sumstats-us-east-1.s3.amazonaws.com/round2/additive-tsvs/M89.gwas.imputed_v3.both_sexes.tsv.bgz	Health-related outcomes > First occurrences	Disease
Diagnoses - main ICD10: M89 Other disorders of bone	female	https://broad-ukb-sumstats-us-east-1.s3.amazonaws.com/round2/additive-tsvs/M89.gwas.imputed_v3.female.tsv.bgz	Health-related outcomes > First occurrences	Disease
Diagnoses - main ICD10: M89 Other disorders of bone	male	https://broad-ukb-sumstats-us-east-1.s3.amazonaws.com/round2/additive-tsvs/M89.gwas.imputed_v3.male.tsv.bgz	Health-related outcomes > First occurrences	Disease
Diagnoses - main ICD10: M94 Other disorders of cartilage	both_sexes	https://broad-ukb-sumstats-us-east-1.s3.amazonaws.com/round2/additive-tsvs/M94.gwas.imputed_v3.both_sexes.tsv.bgz	Health-related outcomes > First occurrences	Disease
Diagnoses - main ICD10: M94 Other disorders of cartilage	female	https://broad-ukb-sumstats-us-east-1.s3.amazonaws.com/round2/additive-tsvs/M94.gwas.imputed_v3.female.tsv.bgz	Health-related outcomes > First occurrences	Disease
Diagnoses - main ICD10: M94 Other disorders of cartilage	male	https://broad-ukb-sumstats-us-east-1.s3.amazonaws.com/round2/additive-tsvs/M94.gwas.imputed_v3.male.tsv.bgz	Health-related outcomes > First occurrences	Disease
Diagnoses - main ICD10: M96 Postprocedural musculoskeletal disorders, not elsewhere classified	both_sexes	https://broad-ukb-sumstats-us-east-1.s3.amazonaws.com/round2/additive-tsvs/M96.gwas.imputed_v3.both_sexes.tsv.bgz	Health-related outcomes > First occurrences	Disease
Diagnoses - main ICD10: M96 Postprocedural musculoskeletal disorders, not elsewhere classified	female	https://broad-ukb-sumstats-us-east-1.s3.amazonaws.com/round2/additive-tsvs/M96.gwas.imputed_v3.female.tsv.bgz	Health-related outcomes > First occurrences	Disease
Diagnoses - main ICD10: M96 Postprocedural musculoskeletal disorders, not elsewhere classified	male	https://broad-ukb-sumstats-us-east-1.s3.amazonaws.com/round2/additive-tsvs/M96.gwas.imputed_v3.male.tsv.bgz	Health-related outcomes > First occurrences	Disease
Diagnoses - main ICD10: N02 Recurrent and persistent haematuria	both_sexes	https://broad-ukb-sumstats-us-east-1.s3.amazonaws.com/round2/additive-tsvs/N02.gwas.imputed_v3.both_sexes.tsv.bgz	Health-related outcomes > First occurrences	Disease
Diagnoses - main ICD10: N02 Recurrent and persistent haematuria	female	https://broad-ukb-sumstats-us-east-1.s3.amazonaws.com/round2/additive-tsvs/N02.gwas.imputed_v3.female.tsv.bgz	Health-related outcomes > First occurrences	Disease
Diagnoses - main ICD10: N02 Recurrent and persistent haematuria	male	https://broad-ukb-sumstats-us-east-1.s3.amazonaws.com/round2/additive-tsvs/N02.gwas.imputed_v3.male.tsv.bgz	Health-related outcomes > First occurrences	Disease
Diagnoses - main ICD10: N12 Tubulo-interstitial nephritis, not specified as acute or chronic	both_sexes	https://broad-ukb-sumstats-us-east-1.s3.amazonaws.com/round2/additive-tsvs/N12.gwas.imputed_v3.both_sexes.tsv.bgz	Health-related outcomes > First occurrences	Disease
Diagnoses - main ICD10: N12 Tubulo-interstitial nephritis, not specified as acute or chronic	female	https://broad-ukb-sumstats-us-east-1.s3.amazonaws.com/round2/additive-tsvs/N12.gwas.imputed_v3.female.tsv.bgz	Health-related outcomes > First occurrences	Disease
Diagnoses - main ICD10: N12 Tubulo-interstitial nephritis, not specified as acute or chronic	male	https://broad-ukb-sumstats-us-east-1.s3.amazonaws.com/round2/additive-tsvs/N12.gwas.imputed_v3.male.tsv.bgz	Health-related outcomes > First occurrences	Disease
Diagnoses - main ICD10: N13 Obstructive and reflux uropathy	both_sexes	https://broad-ukb-sumstats-us-east-1.s3.amazonaws.com/round2/additive-tsvs/N13.gwas.imputed_v3.both_sexes.tsv.bgz	Health-related outcomes > First occurrences	Disease
Diagnoses - main ICD10: N13 Obstructive and reflux uropathy	female	https://broad-ukb-sumstats-us-east-1.s3.amazonaws.com/round2/additive-tsvs/N13.gwas.imputed_v3.female.tsv.bgz	Health-related outcomes > First occurrences	Disease
Diagnoses - main ICD10: N13 Obstructive and reflux uropathy	male	https://broad-ukb-sumstats-us-east-1.s3.amazonaws.com/round2/additive-tsvs/N13.gwas.imputed_v3.male.tsv.bgz	Health-related outcomes > First occurrences	Disease
Diagnoses - main ICD10: N17 Acute renal failure	both_sexes	https://broad-ukb-sumstats-us-east-1.s3.amazonaws.com/round2/additive-tsvs/N17.gwas.imputed_v3.both_sexes.tsv.bgz	Health-related outcomes > First occurrences	Disease
Diagnoses - main ICD10: N17 Acute renal failure	female	https://broad-ukb-sumstats-us-east-1.s3.amazonaws.com/round2/additive-tsvs/N17.gwas.imputed_v3.female.tsv.bgz	Health-related outcomes > First occurrences	Disease
Diagnoses - main ICD10: N17 Acute renal failure	male	https://broad-ukb-sumstats-us-east-1.s3.amazonaws.com/round2/additive-tsvs/N17.gwas.imputed_v3.male.tsv.bgz	Health-related outcomes > First occurrences	Disease
Diagnoses - main ICD10: N18 Chronic renal failure	both_sexes	https://broad-ukb-sumstats-us-east-1.s3.amazonaws.com/round2/additive-tsvs/N18.gwas.imputed_v3.both_sexes.tsv.bgz	Health-related outcomes > First occurrences	Disease
Diagnoses - main ICD10: N18 Chronic renal failure	female	https://broad-ukb-sumstats-us-east-1.s3.amazonaws.com/round2/additive-tsvs/N18.gwas.imputed_v3.female.tsv.bgz	Health-related outcomes > First occurrences	Disease
Diagnoses - main ICD10: N18 Chronic renal failure	male	https://broad-ukb-sumstats-us-east-1.s3.amazonaws.com/round2/additive-tsvs/N18.gwas.imputed_v3.male.tsv.bgz	Health-related outcomes > First occurrences	Disease
Diagnoses - main ICD10: N20 Calculus of kidney and ureter	both_sexes	https://broad-ukb-sumstats-us-east-1.s3.amazonaws.com/round2/additive-tsvs/N20.gwas.imputed_v3.both_sexes.tsv.bgz	Health-related outcomes > First occurrences	Disease
Diagnoses - main ICD10: N20 Calculus of kidney and ureter	female	https://broad-ukb-sumstats-us-east-1.s3.amazonaws.com/round2/additive-tsvs/N20.gwas.imputed_v3.female.tsv.bgz	Health-related outcomes > First occurrences	Disease
Diagnoses - main ICD10: N20 Calculus of kidney and ureter	male	https://broad-ukb-sumstats-us-east-1.s3.amazonaws.com/round2/additive-tsvs/N20.gwas.imputed_v3.male.tsv.bgz	Health-related outcomes > First occurrences	Disease
Diagnoses - main ICD10: N23 Unspecified renal colic	both_sexes	https://broad-ukb-sumstats-us-east-1.s3.amazonaws.com/round2/additive-tsvs/N23.gwas.imputed_v3.both_sexes.tsv.bgz	Health-related outcomes > First occurrences	Disease
Diagnoses - main ICD10: N23 Unspecified renal colic	female	https://broad-ukb-sumstats-us-east-1.s3.amazonaws.com/round2/additive-tsvs/N23.gwas.imputed_v3.female.tsv.bgz	Health-related outcomes > First occurrences	Disease
Diagnoses - main ICD10: N23 Unspecified renal colic	male	https://broad-ukb-sumstats-us-east-1.s3.amazonaws.com/round2/additive-tsvs/N23.gwas.imputed_v3.male.tsv.bgz	Health-related outcomes > First occurrences	Disease
Diagnoses - main ICD10: N28 Other disorders of kidney and ureter, not elsewhere classified	both_sexes	https://broad-ukb-sumstats-us-east-1.s3.amazonaws.com/round2/additive-tsvs/N28.gwas.imputed_v3.both_sexes.tsv.bgz	Health-related outcomes > First occurrences	Disease
Diagnoses - main ICD10: N28 Other disorders of kidney and ureter, not elsewhere classified	female	https://broad-ukb-sumstats-us-east-1.s3.amazonaws.com/round2/additive-tsvs/N28.gwas.imputed_v3.female.tsv.bgz	Health-related outcomes > First occurrences	Disease
Diagnoses - main ICD10: N28 Other disorders of kidney and ureter, not elsewhere classified	male	https://broad-ukb-sumstats-us-east-1.s3.amazonaws.com/round2/additive-tsvs/N28.gwas.imputed_v3.male.tsv.bgz	Health-related outcomes > First occurrences	Disease
Diagnoses - main ICD10: N30 Cystitis	both_sexes	https://broad-ukb-sumstats-us-east-1.s3.amazonaws.com/round2/additive-tsvs/N30.gwas.imputed_v3.both_sexes.tsv.bgz	Health-related outcomes > First occurrences	Disease
Diagnoses - main ICD10: N30 Cystitis	female	https://broad-ukb-sumstats-us-east-1.s3.amazonaws.com/round2/additive-tsvs/N30.gwas.imputed_v3.female.tsv.bgz	Health-related outcomes > First occurrences	Disease
Diagnoses - main ICD10: N30 Cystitis	male	https://broad-ukb-sumstats-us-east-1.s3.amazonaws.com/round2/additive-tsvs/N30.gwas.imputed_v3.male.tsv.bgz	Health-related outcomes > First occurrences	Disease
Diagnoses - main ICD10: N31 Neuromuscular dysfunction of bladder, not elsewhere classified	both_sexes	https://broad-ukb-sumstats-us-east-1.s3.amazonaws.com/round2/additive-tsvs/N31.gwas.imputed_v3.both_sexes.tsv.bgz	Health-related outcomes > First occurrences	Disease
Diagnoses - main ICD10: N31 Neuromuscular dysfunction of bladder, not elsewhere classified	female	https://broad-ukb-sumstats-us-east-1.s3.amazonaws.com/round2/additive-tsvs/N31.gwas.imputed_v3.female.tsv.bgz	Health-related outcomes > First occurrences	Disease
Diagnoses - main ICD10: N31 Neuromuscular dysfunction of bladder, not elsewhere classified	male	https://broad-ukb-sumstats-us-east-1.s3.amazonaws.com/round2/additive-tsvs/N31.gwas.imputed_v3.male.tsv.bgz	Health-related outcomes > First occurrences	Disease
Diagnoses - main ICD10: N32 Other disorders of bladder	both_sexes	https://broad-ukb-sumstats-us-east-1.s3.amazonaws.com/round2/additive-tsvs/N32.gwas.imputed_v3.both_sexes.tsv.bgz	Health-related outcomes > First occurrences	Disease
Diagnoses - main ICD10: N32 Other disorders of bladder	female	https://broad-ukb-sumstats-us-east-1.s3.amazonaws.com/round2/additive-tsvs/N32.gwas.imputed_v3.female.tsv.bgz	Health-related outcomes > First occurrences	Disease
Diagnoses - main ICD10: N32 Other disorders of bladder	male	https://broad-ukb-sumstats-us-east-1.s3.amazonaws.com/round2/additive-tsvs/N32.gwas.imputed_v3.male.tsv.bgz	Health-related outcomes > First occurrences	Disease
Diagnoses - main ICD10: N35 Urethral stricture	both_sexes	https://broad-ukb-sumstats-us-east-1.s3.amazonaws.com/round2/additive-tsvs/N35.gwas.imputed_v3.both_sexes.tsv.bgz	Health-related outcomes > First occurrences	Disease
Diagnoses - main ICD10: N35 Urethral stricture	female	https://broad-ukb-sumstats-us-east-1.s3.amazonaws.com/round2/additive-tsvs/N35.gwas.imputed_v3.female.tsv.bgz	Health-related outcomes > First occurrences	Disease
Diagnoses - main ICD10: N35 Urethral stricture	male	https://broad-ukb-sumstats-us-east-1.s3.amazonaws.com/round2/additive-tsvs/N35.gwas.imputed_v3.male.tsv.bgz	Health-related outcomes > First occurrences	Disease
Diagnoses - main ICD10: N36 Other disorders of urethra	both_sexes	https://broad-ukb-sumstats-us-east-1.s3.amazonaws.com/round2/additive-tsvs/N36.gwas.imputed_v3.both_sexes.tsv.bgz	Health-related outcomes > First occurrences	Disease
Diagnoses - main ICD10: N36 Other disorders of urethra	female	https://broad-ukb-sumstats-us-east-1.s3.amazonaws.com/round2/additive-tsvs/N36.gwas.imputed_v3.female.tsv.bgz	Health-related outcomes > First occurrences	Disease
Diagnoses - main ICD10: N36 Other disorders of urethra	male	https://broad-ukb-sumstats-us-east-1.s3.amazonaws.com/round2/additive-tsvs/N36.gwas.imputed_v3.male.tsv.bgz	Health-related outcomes > First occurrences	Disease
Diagnoses - main ICD10: N39 Other disorders of urinary system	both_sexes	https://broad-ukb-sumstats-us-east-1.s3.amazonaws.com/round2/additive-tsvs/N39.gwas.imputed_v3.both_sexes.tsv.bgz	Health-related outcomes > First occurrences	Disease
Diagnoses - main ICD10: N39 Other disorders of urinary system	female	https://broad-ukb-sumstats-us-east-1.s3.amazonaws.com/round2/additive-tsvs/N39.gwas.imputed_v3.female.tsv.bgz	Health-related outcomes > First occurrences	Disease
Diagnoses - main ICD10: N39 Other disorders of urinary system	male	https://broad-ukb-sumstats-us-east-1.s3.amazonaws.com/round2/additive-tsvs/N39.gwas.imputed_v3.male.tsv.bgz	Health-related outcomes > First occurrences	Disease
Diagnoses - main ICD10: N62 Hypertrophy of breast	both_sexes	https://broad-ukb-sumstats-us-east-1.s3.amazonaws.com/round2/additive-tsvs/N62.gwas.imputed_v3.both_sexes.tsv.bgz	Health-related outcomes > First occurrences	Disease
Diagnoses - main ICD10: N62 Hypertrophy of breast	female	https://broad-ukb-sumstats-us-east-1.s3.amazonaws.com/round2/additive-tsvs/N62.gwas.imputed_v3.female.tsv.bgz	Health-related outcomes > First occurrences	Disease
Diagnoses - main ICD10: N62 Hypertrophy of breast	male	https://broad-ukb-sumstats-us-east-1.s3.amazonaws.com/round2/additive-tsvs/N62.gwas.imputed_v3.male.tsv.bgz	Health-related outcomes > First occurrences	Disease
Diagnoses - main ICD10: N99 Postprocedural disorders of genito-urinary system, not elsewhere classified	both_sexes	https://broad-ukb-sumstats-us-east-1.s3.amazonaws.com/round2/additive-tsvs/N99.gwas.imputed_v3.both_sexes.tsv.bgz	Health-related outcomes > First occurrences	Disease
Diagnoses - main ICD10: N99 Postprocedural disorders of genito-urinary system, not elsewhere classified	female	https://broad-ukb-sumstats-us-east-1.s3.amazonaws.com/round2/additive-tsvs/N99.gwas.imputed_v3.female.tsv.bgz	Health-related outcomes > First occurrences	Disease
Diagnoses - main ICD10: N99 Postprocedural disorders of genito-urinary system, not elsewhere classified	male	https://broad-ukb-sumstats-us-east-1.s3.amazonaws.com/round2/additive-tsvs/N99.gwas.imputed_v3.male.tsv.bgz	Health-related outcomes > First occurrences	Disease
Sitting height	both_sexes	https://broad-ukb-sumstats-us-east-1.s3.amazonaws.com/round2/additive-tsvs/20015_raw.gwas.imputed_v3.both_sexes.tsv.bgz	Assessment centre > Physical measures > Anthropometry > Body size measures	Body measurements
Sitting height	female	https://broad-ukb-sumstats-us-east-1.s3.amazonaws.com/round2/additive-tsvs/20015_raw.gwas.imputed_v3.female.tsv.bgz	Assessment centre > Physical measures > Anthropometry > Body size measures	Body measurements
Sitting height	male	https://broad-ukb-sumstats-us-east-1.s3.amazonaws.com/round2/additive-tsvs/20015_raw.gwas.imputed_v3.male.tsv.bgz	Assessment centre > Physical measures > Anthropometry > Body size measures	Body measurements
Body fat percentage	both_sexes	https://broad-ukb-sumstats-us-east-1.s3.amazonaws.com/round2/additive-tsvs/23099_raw.gwas.imputed_v3.both_sexes.tsv.bgz	Assessment centre > Physical measures > Anthropometry > Body composition by impedance	Body measurements
Body fat percentage	female	https://broad-ukb-sumstats-us-east-1.s3.amazonaws.com/round2/additive-tsvs/23099_raw.gwas.imputed_v3.female.tsv.bgz	Assessment centre > Physical measures > Anthropometry > Body composition by impedance	Body measurements
Body fat percentage	male	https://broad-ukb-sumstats-us-east-1.s3.amazonaws.com/round2/additive-tsvs/23099_raw.gwas.imputed_v3.male.tsv.bgz	Assessment centre > Physical measures > Anthropometry > Body composition by impedance	Body measurements
Whole body fat mass	both_sexes	https://broad-ukb-sumstats-us-east-1.s3.amazonaws.com/round2/additive-tsvs/23100_raw.gwas.imputed_v3.both_sexes.tsv.bgz	Assessment centre > Physical measures > Anthropometry > Body composition by impedance	Body measurements
Whole body fat mass	female	https://broad-ukb-sumstats-us-east-1.s3.amazonaws.com/round2/additive-tsvs/23100_raw.gwas.imputed_v3.female.tsv.bgz	Assessment centre > Physical measures > Anthropometry > Body composition by impedance	Body measurements
Whole body fat mass	male	https://broad-ukb-sumstats-us-east-1.s3.amazonaws.com/round2/additive-tsvs/23100_raw.gwas.imputed_v3.male.tsv.bgz	Assessment centre > Physical measures > Anthropometry > Body composition by impedance	Body measurements
Whole body fat-free mass	both_sexes	https://broad-ukb-sumstats-us-east-1.s3.amazonaws.com/round2/additive-tsvs/23101_raw.gwas.imputed_v3.both_sexes.tsv.bgz	Assessment centre > Physical measures > Anthropometry > Body composition by impedance	Body measurements
Whole body fat-free mass	female	https://broad-ukb-sumstats-us-east-1.s3.amazonaws.com/round2/additive-tsvs/23101_raw.gwas.imputed_v3.female.tsv.bgz	Assessment centre > Physical measures > Anthropometry > Body composition by impedance	Body measurements
Whole body fat-free mass	male	https://broad-ukb-sumstats-us-east-1.s3.amazonaws.com/round2/additive-tsvs/23101_raw.gwas.imputed_v3.male.tsv.bgz	Assessment centre > Physical measures > Anthropometry > Body composition by impedance	Body measurements
Whole body water mass	both_sexes	https://broad-ukb-sumstats-us-east-1.s3.amazonaws.com/round2/additive-tsvs/23102_raw.gwas.imputed_v3.both_sexes.tsv.bgz	Assessment centre > Physical measures > Anthropometry > Body composition by impedance	Body measurements
Whole body water mass	female	https://broad-ukb-sumstats-us-east-1.s3.amazonaws.com/round2/additive-tsvs/23102_raw.gwas.imputed_v3.female.tsv.bgz	Assessment centre > Physical measures > Anthropometry > Body composition by impedance	Body measurements
Whole body water mass	male	https://broad-ukb-sumstats-us-east-1.s3.amazonaws.com/round2/additive-tsvs/23102_raw.gwas.imputed_v3.male.tsv.bgz	Assessment centre > Physical measures > Anthropometry > Body composition by impedance	Body measurements
Basal metabolic rate	both_sexes	https://broad-ukb-sumstats-us-east-1.s3.amazonaws.com/round2/additive-tsvs/23105_raw.gwas.imputed_v3.both_sexes.tsv.bgz	Assessment centre > Physical measures > Anthropometry > Body composition by impedance	Body measurements
Basal metabolic rate	female	https://broad-ukb-sumstats-us-east-1.s3.amazonaws.com/round2/additive-tsvs/23105_raw.gwas.imputed_v3.female.tsv.bgz	Assessment centre > Physical measures > Anthropometry > Body composition by impedance	Body measurements
Basal metabolic rate	male	https://broad-ukb-sumstats-us-east-1.s3.amazonaws.com/round2/additive-tsvs/23105_raw.gwas.imputed_v3.male.tsv.bgz	Assessment centre > Physical measures > Anthropometry > Body composition by impedance	Body measurements
Impedance of whole body	both_sexes	https://broad-ukb-sumstats-us-east-1.s3.amazonaws.com/round2/additive-tsvs/23106_raw.gwas.imputed_v3.both_sexes.tsv.bgz	Assessment centre > Physical measures > Anthropometry > Body composition by impedance	Body measurements
Impedance of whole body	female	https://broad-ukb-sumstats-us-east-1.s3.amazonaws.com/round2/additive-tsvs/23106_raw.gwas.imputed_v3.female.tsv.bgz	Assessment centre > Physical measures > Anthropometry > Body composition by impedance	Body measurements
Impedance of whole body	male	https://broad-ukb-sumstats-us-east-1.s3.amazonaws.com/round2/additive-tsvs/23106_raw.gwas.imputed_v3.male.tsv.bgz	Assessment centre > Physical measures > Anthropometry > Body composition by impedance	Body measurements
Impedance of leg (right)	both_sexes	https://broad-ukb-sumstats-us-east-1.s3.amazonaws.com/round2/additive-tsvs/23107_raw.gwas.imputed_v3.both_sexes.tsv.bgz	Assessment centre > Physical measures > Anthropometry > Body composition by impedance	Body measurements
Impedance of leg (right)	female	https://broad-ukb-sumstats-us-east-1.s3.amazonaws.com/round2/additive-tsvs/23107_raw.gwas.imputed_v3.female.tsv.bgz	Assessment centre > Physical measures > Anthropometry > Body composition by impedance	Body measurements
Impedance of leg (right)	male	https://broad-ukb-sumstats-us-east-1.s3.amazonaws.com/round2/additive-tsvs/23107_raw.gwas.imputed_v3.male.tsv.bgz	Assessment centre > Physical measures > Anthropometry > Body composition by impedance	Body measurements
Impedance of leg (left)	both_sexes	https://broad-ukb-sumstats-us-east-1.s3.amazonaws.com/round2/additive-tsvs/23108_raw.gwas.imputed_v3.both_sexes.tsv.bgz	Assessment centre > Physical measures > Anthropometry > Body composition by impedance	Body measurements
Impedance of leg (left)	female	https://broad-ukb-sumstats-us-east-1.s3.amazonaws.com/round2/additive-tsvs/23108_raw.gwas.imputed_v3.female.tsv.bgz	Assessment centre > Physical measures > Anthropometry > Body composition by impedance	Body measurements
Impedance of leg (left)	male	https://broad-ukb-sumstats-us-east-1.s3.amazonaws.com/round2/additive-tsvs/23108_raw.gwas.imputed_v3.male.tsv.bgz	Assessment centre > Physical measures > Anthropometry > Body composition by impedance	Body measurements
Impedance of arm (right)	both_sexes	https://broad-ukb-sumstats-us-east-1.s3.amazonaws.com/round2/additive-tsvs/23109_raw.gwas.imputed_v3.both_sexes.tsv.bgz	Assessment centre > Physical measures > Anthropometry > Body composition by impedance	Body measurements
Impedance of arm (right)	female	https://broad-ukb-sumstats-us-east-1.s3.amazonaws.com/round2/additive-tsvs/23109_raw.gwas.imputed_v3.female.tsv.bgz	Assessment centre > Physical measures > Anthropometry > Body composition by impedance	Body measurements
Impedance of arm (right)	male	https://broad-ukb-sumstats-us-east-1.s3.amazonaws.com/round2/additive-tsvs/23109_raw.gwas.imputed_v3.male.tsv.bgz	Assessment centre > Physical measures > Anthropometry > Body composition by impedance	Body measurements
Impedance of arm (left)	both_sexes	https://broad-ukb-sumstats-us-east-1.s3.amazonaws.com/round2/additive-tsvs/23110_raw.gwas.imputed_v3.both_sexes.tsv.bgz	Assessment centre > Physical measures > Anthropometry > Body composition by impedance	Body measurements
Impedance of arm (left)	female	https://broad-ukb-sumstats-us-east-1.s3.amazonaws.com/round2/additive-tsvs/23110_raw.gwas.imputed_v3.female.tsv.bgz	Assessment centre > Physical measures > Anthropometry > Body composition by impedance	Body measurements
Impedance of arm (left)	male	https://broad-ukb-sumstats-us-east-1.s3.amazonaws.com/round2/additive-tsvs/23110_raw.gwas.imputed_v3.male.tsv.bgz	Assessment centre > Physical measures > Anthropometry > Body composition by impedance	Body measurements
Leg fat percentage (right)	both_sexes	https://broad-ukb-sumstats-us-east-1.s3.amazonaws.com/round2/additive-tsvs/23111_raw.gwas.imputed_v3.both_sexes.tsv.bgz	Assessment centre > Physical measures > Anthropometry > Body composition by impedance	Body measurements
Leg fat percentage (right)	female	https://broad-ukb-sumstats-us-east-1.s3.amazonaws.com/round2/additive-tsvs/23111_raw.gwas.imputed_v3.female.tsv.bgz	Assessment centre > Physical measures > Anthropometry > Body composition by impedance	Body measurements
Leg fat percentage (right)	male	https://broad-ukb-sumstats-us-east-1.s3.amazonaws.com/round2/additive-tsvs/23111_raw.gwas.imputed_v3.male.tsv.bgz	Assessment centre > Physical measures > Anthropometry > Body composition by impedance	Body measurements
Leg fat mass (right)	both_sexes	https://broad-ukb-sumstats-us-east-1.s3.amazonaws.com/round2/additive-tsvs/23112_raw.gwas.imputed_v3.both_sexes.tsv.bgz	Assessment centre > Physical measures > Anthropometry > Body composition by impedance	Body measurements
Leg fat mass (right)	female	https://broad-ukb-sumstats-us-east-1.s3.amazonaws.com/round2/additive-tsvs/23112_raw.gwas.imputed_v3.female.tsv.bgz	Assessment centre > Physical measures > Anthropometry > Body composition by impedance	Body measurements
Leg fat mass (right)	male	https://broad-ukb-sumstats-us-east-1.s3.amazonaws.com/round2/additive-tsvs/23112_raw.gwas.imputed_v3.male.tsv.bgz	Assessment centre > Physical measures > Anthropometry > Body composition by impedance	Body measurements
Leg fat-free mass (right)	both_sexes	https://broad-ukb-sumstats-us-east-1.s3.amazonaws.com/round2/additive-tsvs/23113_raw.gwas.imputed_v3.both_sexes.tsv.bgz	Assessment centre > Physical measures > Anthropometry > Body composition by impedance	Body measurements
Leg fat-free mass (right)	female	https://broad-ukb-sumstats-us-east-1.s3.amazonaws.com/round2/additive-tsvs/23113_raw.gwas.imputed_v3.female.tsv.bgz	Assessment centre > Physical measures > Anthropometry > Body composition by impedance	Body measurements
Leg fat-free mass (right)	male	https://broad-ukb-sumstats-us-east-1.s3.amazonaws.com/round2/additive-tsvs/23113_raw.gwas.imputed_v3.male.tsv.bgz	Assessment centre > Physical measures > Anthropometry > Body composition by impedance	Body measurements
Leg predicted mass (right)	both_sexes	https://broad-ukb-sumstats-us-east-1.s3.amazonaws.com/round2/additive-tsvs/23114_raw.gwas.imputed_v3.both_sexes.tsv.bgz	Assessment centre > Physical measures > Anthropometry > Body composition by impedance	Body measurements
Leg predicted mass (right)	female	https://broad-ukb-sumstats-us-east-1.s3.amazonaws.com/round2/additive-tsvs/23114_raw.gwas.imputed_v3.female.tsv.bgz	Assessment centre > Physical measures > Anthropometry > Body composition by impedance	Body measurements
Leg predicted mass (right)	male	https://broad-ukb-sumstats-us-east-1.s3.amazonaws.com/round2/additive-tsvs/23114_raw.gwas.imputed_v3.male.tsv.bgz	Assessment centre > Physical measures > Anthropometry > Body composition by impedance	Body measurements
Leg fat percentage (left)	both_sexes	https://broad-ukb-sumstats-us-east-1.s3.amazonaws.com/round2/additive-tsvs/23115_raw.gwas.imputed_v3.both_sexes.tsv.bgz	Assessment centre > Physical measures > Anthropometry > Body composition by impedance	Body measurements
Leg fat percentage (left)	female	https://broad-ukb-sumstats-us-east-1.s3.amazonaws.com/round2/additive-tsvs/23115_raw.gwas.imputed_v3.female.tsv.bgz	Assessment centre > Physical measures > Anthropometry > Body composition by impedance	Body measurements
Leg fat percentage (left)	male	https://broad-ukb-sumstats-us-east-1.s3.amazonaws.com/round2/additive-tsvs/23115_raw.gwas.imputed_v3.male.tsv.bgz	Assessment centre > Physical measures > Anthropometry > Body composition by impedance	Body measurements
Leg fat mass (left)	both_sexes	https://broad-ukb-sumstats-us-east-1.s3.amazonaws.com/round2/additive-tsvs/23116_raw.gwas.imputed_v3.both_sexes.tsv.bgz	Assessment centre > Physical measures > Anthropometry > Body composition by impedance	Body measurements
Leg fat mass (left)	female	https://broad-ukb-sumstats-us-east-1.s3.amazonaws.com/round2/additive-tsvs/23116_raw.gwas.imputed_v3.female.tsv.bgz	Assessment centre > Physical measures > Anthropometry > Body composition by impedance	Body measurements
Leg fat mass (left)	male	https://broad-ukb-sumstats-us-east-1.s3.amazonaws.com/round2/additive-tsvs/23116_raw.gwas.imputed_v3.male.tsv.bgz	Assessment centre > Physical measures > Anthropometry > Body composition by impedance	Body measurements
Leg fat-free mass (left)	both_sexes	https://broad-ukb-sumstats-us-east-1.s3.amazonaws.com/round2/additive-tsvs/23117_raw.gwas.imputed_v3.both_sexes.tsv.bgz	Assessment centre > Physical measures > Anthropometry > Body composition by impedance	Body measurements
Leg fat-free mass (left)	female	https://broad-ukb-sumstats-us-east-1.s3.amazonaws.com/round2/additive-tsvs/23117_raw.gwas.imputed_v3.female.tsv.bgz	Assessment centre > Physical measures > Anthropometry > Body composition by impedance	Body measurements
Leg fat-free mass (left)	male	https://broad-ukb-sumstats-us-east-1.s3.amazonaws.com/round2/additive-tsvs/23117_raw.gwas.imputed_v3.male.tsv.bgz	Assessment centre > Physical measures > Anthropometry > Body composition by impedance	Body measurements
Leg predicted mass (left)	both_sexes	https://broad-ukb-sumstats-us-east-1.s3.amazonaws.com/round2/additive-tsvs/23118_raw.gwas.imputed_v3.both_sexes.tsv.bgz	Assessment centre > Physical measures > Anthropometry > Body composition by impedance	Body measurements
Leg predicted mass (left)	female	https://broad-ukb-sumstats-us-east-1.s3.amazonaws.com/round2/additive-tsvs/23118_raw.gwas.imputed_v3.female.tsv.bgz	Assessment centre > Physical measures > Anthropometry > Body composition by impedance	Body measurements
Leg predicted mass (left)	male	https://broad-ukb-sumstats-us-east-1.s3.amazonaws.com/round2/additive-tsvs/23118_raw.gwas.imputed_v3.male.tsv.bgz	Assessment centre > Physical measures > Anthropometry > Body composition by impedance	Body measurements
Arm fat percentage (right)	both_sexes	https://broad-ukb-sumstats-us-east-1.s3.amazonaws.com/round2/additive-tsvs/23119_raw.gwas.imputed_v3.both_sexes.tsv.bgz	Assessment centre > Physical measures > Anthropometry > Body composition by impedance	Body measurements
Arm fat percentage (right)	female	https://broad-ukb-sumstats-us-east-1.s3.amazonaws.com/round2/additive-tsvs/23119_raw.gwas.imputed_v3.female.tsv.bgz	Assessment centre > Physical measures > Anthropometry > Body composition by impedance	Body measurements
Arm fat percentage (right)	male	https://broad-ukb-sumstats-us-east-1.s3.amazonaws.com/round2/additive-tsvs/23119_raw.gwas.imputed_v3.male.tsv.bgz	Assessment centre > Physical measures > Anthropometry > Body composition by impedance	Body measurements
Arm fat mass (right)	both_sexes	https://broad-ukb-sumstats-us-east-1.s3.amazonaws.com/round2/additive-tsvs/23120_raw.gwas.imputed_v3.both_sexes.tsv.bgz	Assessment centre > Physical measures > Anthropometry > Body composition by impedance	Body measurements
Arm fat mass (right)	female	https://broad-ukb-sumstats-us-east-1.s3.amazonaws.com/round2/additive-tsvs/23120_raw.gwas.imputed_v3.female.tsv.bgz	Assessment centre > Physical measures > Anthropometry > Body composition by impedance	Body measurements
Arm fat mass (right)	male	https://broad-ukb-sumstats-us-east-1.s3.amazonaws.com/round2/additive-tsvs/23120_raw.gwas.imputed_v3.male.tsv.bgz	Assessment centre > Physical measures > Anthropometry > Body composition by impedance	Body measurements
Arm fat-free mass (right)	both_sexes	https://broad-ukb-sumstats-us-east-1.s3.amazonaws.com/round2/additive-tsvs/23121_raw.gwas.imputed_v3.both_sexes.tsv.bgz	Assessment centre > Physical measures > Anthropometry > Body composition by impedance	Body measurements
Arm fat-free mass (right)	female	https://broad-ukb-sumstats-us-east-1.s3.amazonaws.com/round2/additive-tsvs/23121_raw.gwas.imputed_v3.female.tsv.bgz	Assessment centre > Physical measures > Anthropometry > Body composition by impedance	Body measurements
Arm fat-free mass (right)	male	https://broad-ukb-sumstats-us-east-1.s3.amazonaws.com/round2/additive-tsvs/23121_raw.gwas.imputed_v3.male.tsv.bgz	Assessment centre > Physical measures > Anthropometry > Body composition by impedance	Body measurements
Arm predicted mass (right)	both_sexes	https://broad-ukb-sumstats-us-east-1.s3.amazonaws.com/round2/additive-tsvs/23122_raw.gwas.imputed_v3.both_sexes.tsv.bgz	Assessment centre > Physical measures > Anthropometry > Body composition by impedance	Body measurements
Arm predicted mass (right)	female	https://broad-ukb-sumstats-us-east-1.s3.amazonaws.com/round2/additive-tsvs/23122_raw.gwas.imputed_v3.female.tsv.bgz	Assessment centre > Physical measures > Anthropometry > Body composition by impedance	Body measurements
Arm predicted mass (right)	male	https://broad-ukb-sumstats-us-east-1.s3.amazonaws.com/round2/additive-tsvs/23122_raw.gwas.imputed_v3.male.tsv.bgz	Assessment centre > Physical measures > Anthropometry > Body composition by impedance	Body measurements
Arm fat percentage (left)	both_sexes	https://broad-ukb-sumstats-us-east-1.s3.amazonaws.com/round2/additive-tsvs/23123_raw.gwas.imputed_v3.both_sexes.tsv.bgz	Assessment centre > Physical measures > Anthropometry > Body composition by impedance	Body measurements
Arm fat percentage (left)	female	https://broad-ukb-sumstats-us-east-1.s3.amazonaws.com/round2/additive-tsvs/23123_raw.gwas.imputed_v3.female.tsv.bgz	Assessment centre > Physical measures > Anthropometry > Body composition by impedance	Body measurements
Arm fat percentage (left)	male	https://broad-ukb-sumstats-us-east-1.s3.amazonaws.com/round2/additive-tsvs/23123_raw.gwas.imputed_v3.male.tsv.bgz	Assessment centre > Physical measures > Anthropometry > Body composition by impedance	Body measurements
Arm fat mass (left)	both_sexes	https://broad-ukb-sumstats-us-east-1.s3.amazonaws.com/round2/additive-tsvs/23124_raw.gwas.imputed_v3.both_sexes.tsv.bgz	Assessment centre > Physical measures > Anthropometry > Body composition by impedance	Body measurements
Arm fat mass (left)	female	https://broad-ukb-sumstats-us-east-1.s3.amazonaws.com/round2/additive-tsvs/23124_raw.gwas.imputed_v3.female.tsv.bgz	Assessment centre > Physical measures > Anthropometry > Body composition by impedance	Body measurements
Arm fat mass (left)	male	https://broad-ukb-sumstats-us-east-1.s3.amazonaws.com/round2/additive-tsvs/23124_raw.gwas.imputed_v3.male.tsv.bgz	Assessment centre > Physical measures > Anthropometry > Body composition by impedance	Body measurements
Arm fat-free mass (left)	both_sexes	https://broad-ukb-sumstats-us-east-1.s3.amazonaws.com/round2/additive-tsvs/23125_raw.gwas.imputed_v3.both_sexes.tsv.bgz	Assessment centre > Physical measures > Anthropometry > Body composition by impedance	Body measurements
Arm fat-free mass (left)	female	https://broad-ukb-sumstats-us-east-1.s3.amazonaws.com/round2/additive-tsvs/23125_raw.gwas.imputed_v3.female.tsv.bgz	Assessment centre > Physical measures > Anthropometry > Body composition by impedance	Body measurements
Arm fat-free mass (left)	male	https://broad-ukb-sumstats-us-east-1.s3.amazonaws.com/round2/additive-tsvs/23125_raw.gwas.imputed_v3.male.tsv.bgz	Assessment centre > Physical measures > Anthropometry > Body composition by impedance	Body measurements
Arm predicted mass (left)	both_sexes	https://broad-ukb-sumstats-us-east-1.s3.amazonaws.com/round2/additive-tsvs/23126_raw.gwas.imputed_v3.both_sexes.tsv.bgz	Assessment centre > Physical measures > Anthropometry > Body composition by impedance	Body measurements
Arm predicted mass (left)	female	https://broad-ukb-sumstats-us-east-1.s3.amazonaws.com/round2/additive-tsvs/23126_raw.gwas.imputed_v3.female.tsv.bgz	Assessment centre > Physical measures > Anthropometry > Body composition by impedance	Body measurements
Arm predicted mass (left)	male	https://broad-ukb-sumstats-us-east-1.s3.amazonaws.com/round2/additive-tsvs/23126_raw.gwas.imputed_v3.male.tsv.bgz	Assessment centre > Physical measures > Anthropometry > Body composition by impedance	Body measurements
Trunk fat percentage	both_sexes	https://broad-ukb-sumstats-us-east-1.s3.amazonaws.com/round2/additive-tsvs/23127_raw.gwas.imputed_v3.both_sexes.tsv.bgz	Assessment centre > Physical measures > Anthropometry > Body composition by impedance	Body measurements
Trunk fat percentage	female	https://broad-ukb-sumstats-us-east-1.s3.amazonaws.com/round2/additive-tsvs/23127_raw.gwas.imputed_v3.female.tsv.bgz	Assessment centre > Physical measures > Anthropometry > Body composition by impedance	Body measurements
Trunk fat percentage	male	https://broad-ukb-sumstats-us-east-1.s3.amazonaws.com/round2/additive-tsvs/23127_raw.gwas.imputed_v3.male.tsv.bgz	Assessment centre > Physical measures > Anthropometry > Body composition by impedance	Body measurements
Trunk fat mass	both_sexes	https://broad-ukb-sumstats-us-east-1.s3.amazonaws.com/round2/additive-tsvs/23128_raw.gwas.imputed_v3.both_sexes.tsv.bgz	Assessment centre > Physical measures > Anthropometry > Body composition by impedance	Body measurements
Trunk fat mass	female	https://broad-ukb-sumstats-us-east-1.s3.amazonaws.com/round2/additive-tsvs/23128_raw.gwas.imputed_v3.female.tsv.bgz	Assessment centre > Physical measures > Anthropometry > Body composition by impedance	Body measurements
Trunk fat mass	male	https://broad-ukb-sumstats-us-east-1.s3.amazonaws.com/round2/additive-tsvs/23128_raw.gwas.imputed_v3.male.tsv.bgz	Assessment centre > Physical measures > Anthropometry > Body composition by impedance	Body measurements
Trunk fat-free mass	both_sexes	https://broad-ukb-sumstats-us-east-1.s3.amazonaws.com/round2/additive-tsvs/23129_raw.gwas.imputed_v3.both_sexes.tsv.bgz	Assessment centre > Physical measures > Anthropometry > Body composition by impedance	Body measurements
Trunk fat-free mass	female	https://broad-ukb-sumstats-us-east-1.s3.amazonaws.com/round2/additive-tsvs/23129_raw.gwas.imputed_v3.female.tsv.bgz	Assessment centre > Physical measures > Anthropometry > Body composition by impedance	Body measurements
Trunk fat-free mass	male	https://broad-ukb-sumstats-us-east-1.s3.amazonaws.com/round2/additive-tsvs/23129_raw.gwas.imputed_v3.male.tsv.bgz	Assessment centre > Physical measures > Anthropometry > Body composition by impedance	Body measurements
Trunk predicted mass	both_sexes	https://broad-ukb-sumstats-us-east-1.s3.amazonaws.com/round2/additive-tsvs/23130_raw.gwas.imputed_v3.both_sexes.tsv.bgz	Assessment centre > Physical measures > Anthropometry > Body composition by impedance	Body measurements
Trunk predicted mass	female	https://broad-ukb-sumstats-us-east-1.s3.amazonaws.com/round2/additive-tsvs/23130_raw.gwas.imputed_v3.female.tsv.bgz	Assessment centre > Physical measures > Anthropometry > Body composition by impedance	Body measurements
Trunk predicted mass	male	https://broad-ukb-sumstats-us-east-1.s3.amazonaws.com/round2/additive-tsvs/23130_raw.gwas.imputed_v3.male.tsv.bgz	Assessment centre > Physical measures > Anthropometry > Body composition by impedance	Body measurements
Albumin (g/L)	both_sexes	https://broad-ukb-sumstats-us-east-1.s3.amazonaws.com/round2/additive-tsvs/30600_raw.gwas.imputed_v3.both_sexes.varorder.tsv.bgz	Biological samples > Blood assays > Blood biochemistry	Biochemical markers
Albumin (g/L)	female	https://broad-ukb-sumstats-us-east-1.s3.amazonaws.com/round2/additive-tsvs/30600_raw.gwas.imputed_v3.female.varorder.tsv.bgz	Biological samples > Blood assays > Blood biochemistry	Biochemical markers
Albumin (g/L)	male	https://broad-ukb-sumstats-us-east-1.s3.amazonaws.com/round2/additive-tsvs/30600_raw.gwas.imputed_v3.male.varorder.tsv.bgz	Biological samples > Blood assays > Blood biochemistry	Biochemical markers
Alkaline phosphatase (U/L)	both_sexes	https://broad-ukb-sumstats-us-east-1.s3.amazonaws.com/round2/additive-tsvs/30610_raw.gwas.imputed_v3.both_sexes.varorder.tsv.bgz	Biological samples > Blood assays > Blood biochemistry	Biochemical markers
Alkaline phosphatase (U/L)	female	https://broad-ukb-sumstats-us-east-1.s3.amazonaws.com/round2/additive-tsvs/30610_raw.gwas.imputed_v3.female.varorder.tsv.bgz	Biological samples > Blood assays > Blood biochemistry	Biochemical markers
Alkaline phosphatase (U/L)	male	https://broad-ukb-sumstats-us-east-1.s3.amazonaws.com/round2/additive-tsvs/30610_raw.gwas.imputed_v3.male.varorder.tsv.bgz	Biological samples > Blood assays > Blood biochemistry	Biochemical markers
Alanine aminotransferase (U/L)	both_sexes	https://broad-ukb-sumstats-us-east-1.s3.amazonaws.com/round2/additive-tsvs/30620_raw.gwas.imputed_v3.both_sexes.varorder.tsv.bgz	Biological samples > Blood assays > Blood biochemistry	Biochemical markers
Alanine aminotransferase (U/L)	female	https://broad-ukb-sumstats-us-east-1.s3.amazonaws.com/round2/additive-tsvs/30620_raw.gwas.imputed_v3.female.varorder.tsv.bgz	Biological samples > Blood assays > Blood biochemistry	Biochemical markers
Alanine aminotransferase (U/L)	male	https://broad-ukb-sumstats-us-east-1.s3.amazonaws.com/round2/additive-tsvs/30620_raw.gwas.imputed_v3.male.varorder.tsv.bgz	Biological samples > Blood assays > Blood biochemistry	Biochemical markers
Apoliprotein A (g/L)	both_sexes	https://broad-ukb-sumstats-us-east-1.s3.amazonaws.com/round2/additive-tsvs/30630_raw.gwas.imputed_v3.both_sexes.varorder.tsv.bgz	Biological samples > Blood assays > Blood biochemistry	Biochemical markers
Apoliprotein A (g/L)	female	https://broad-ukb-sumstats-us-east-1.s3.amazonaws.com/round2/additive-tsvs/30630_raw.gwas.imputed_v3.female.varorder.tsv.bgz	Biological samples > Blood assays > Blood biochemistry	Biochemical markers
Apoliprotein A (g/L)	male	https://broad-ukb-sumstats-us-east-1.s3.amazonaws.com/round2/additive-tsvs/30630_raw.gwas.imputed_v3.male.varorder.tsv.bgz	Biological samples > Blood assays > Blood biochemistry	Biochemical markers
Apoliprotein B (g/L)	both_sexes	https://broad-ukb-sumstats-us-east-1.s3.amazonaws.com/round2/additive-tsvs/30640_raw.gwas.imputed_v3.both_sexes.varorder.tsv.bgz	Biological samples > Blood assays > Blood biochemistry	Biochemical markers
Apoliprotein B (g/L)	female	https://broad-ukb-sumstats-us-east-1.s3.amazonaws.com/round2/additive-tsvs/30640_raw.gwas.imputed_v3.female.varorder.tsv.bgz	Biological samples > Blood assays > Blood biochemistry	Biochemical markers
Apoliprotein B (g/L)	male	https://broad-ukb-sumstats-us-east-1.s3.amazonaws.com/round2/additive-tsvs/30640_raw.gwas.imputed_v3.male.varorder.tsv.bgz	Biological samples > Blood assays > Blood biochemistry	Biochemical markers
Aspartate aminotransferase (U/L)	both_sexes	https://broad-ukb-sumstats-us-east-1.s3.amazonaws.com/round2/additive-tsvs/30650_raw.gwas.imputed_v3.both_sexes.varorder.tsv.bgz	Biological samples > Blood assays > Blood biochemistry	Biochemical markers
Aspartate aminotransferase (U/L)	female	https://broad-ukb-sumstats-us-east-1.s3.amazonaws.com/round2/additive-tsvs/30650_raw.gwas.imputed_v3.female.varorder.tsv.bgz	Biological samples > Blood assays > Blood biochemistry	Biochemical markers
Aspartate aminotransferase (U/L)	male	https://broad-ukb-sumstats-us-east-1.s3.amazonaws.com/round2/additive-tsvs/30650_raw.gwas.imputed_v3.male.varorder.tsv.bgz	Biological samples > Blood assays > Blood biochemistry	Biochemical markers
Direct bilirubin (umol/L)	both_sexes	https://broad-ukb-sumstats-us-east-1.s3.amazonaws.com/round2/additive-tsvs/30660_raw.gwas.imputed_v3.both_sexes.varorder.tsv.bgz	Biological samples > Blood assays > Blood biochemistry	Biochemical markers
Direct bilirubin (umol/L)	female	https://broad-ukb-sumstats-us-east-1.s3.amazonaws.com/round2/additive-tsvs/30660_raw.gwas.imputed_v3.female.varorder.tsv.bgz	Biological samples > Blood assays > Blood biochemistry	Biochemical markers
Direct bilirubin (umol/L)	male	https://broad-ukb-sumstats-us-east-1.s3.amazonaws.com/round2/additive-tsvs/30660_raw.gwas.imputed_v3.male.varorder.tsv.bgz	Biological samples > Blood assays > Blood biochemistry	Biochemical markers
Urea (mmol/L)	both_sexes	https://broad-ukb-sumstats-us-east-1.s3.amazonaws.com/round2/additive-tsvs/30670_raw.gwas.imputed_v3.both_sexes.varorder.tsv.bgz	Biological samples > Blood assays > Blood biochemistry	Biochemical markers
Urea (mmol/L)	female	https://broad-ukb-sumstats-us-east-1.s3.amazonaws.com/round2/additive-tsvs/30670_raw.gwas.imputed_v3.female.varorder.tsv.bgz	Biological samples > Blood assays > Blood biochemistry	Biochemical markers
Urea (mmol/L)	male	https://broad-ukb-sumstats-us-east-1.s3.amazonaws.com/round2/additive-tsvs/30670_raw.gwas.imputed_v3.male.varorder.tsv.bgz	Biological samples > Blood assays > Blood biochemistry	Biochemical markers
Calcium (mmol/L)	both_sexes	https://broad-ukb-sumstats-us-east-1.s3.amazonaws.com/round2/additive-tsvs/30680_raw.gwas.imputed_v3.both_sexes.varorder.tsv.bgz	Biological samples > Blood assays > Blood biochemistry	Biochemical markers
Calcium (mmol/L)	female	https://broad-ukb-sumstats-us-east-1.s3.amazonaws.com/round2/additive-tsvs/30680_raw.gwas.imputed_v3.female.varorder.tsv.bgz	Biological samples > Blood assays > Blood biochemistry	Biochemical markers
Calcium (mmol/L)	male	https://broad-ukb-sumstats-us-east-1.s3.amazonaws.com/round2/additive-tsvs/30680_raw.gwas.imputed_v3.male.varorder.tsv.bgz	Biological samples > Blood assays > Blood biochemistry	Biochemical markers
Cholesterol (mmol/L)	both_sexes	https://broad-ukb-sumstats-us-east-1.s3.amazonaws.com/round2/additive-tsvs/30690_raw.gwas.imputed_v3.both_sexes.varorder.tsv.bgz	Biological samples > Blood assays > Blood biochemistry	Biochemical markers
Cholesterol (mmol/L)	female	https://broad-ukb-sumstats-us-east-1.s3.amazonaws.com/round2/additive-tsvs/30690_raw.gwas.imputed_v3.female.varorder.tsv.bgz	Biological samples > Blood assays > Blood biochemistry	Biochemical markers
Cholesterol (mmol/L)	male	https://broad-ukb-sumstats-us-east-1.s3.amazonaws.com/round2/additive-tsvs/30690_raw.gwas.imputed_v3.male.varorder.tsv.bgz	Biological samples > Blood assays > Blood biochemistry	Biochemical markers
Creatinine (umol/L)	both_sexes	https://broad-ukb-sumstats-us-east-1.s3.amazonaws.com/round2/additive-tsvs/30700_raw.gwas.imputed_v3.both_sexes.varorder.tsv.bgz	Biological samples > Blood assays > Blood biochemistry	Biochemical markers
Creatinine (umol/L)	female	https://broad-ukb-sumstats-us-east-1.s3.amazonaws.com/round2/additive-tsvs/30700_raw.gwas.imputed_v3.female.varorder.tsv.bgz	Biological samples > Blood assays > Blood biochemistry	Biochemical markers
Creatinine (umol/L)	male	https://broad-ukb-sumstats-us-east-1.s3.amazonaws.com/round2/additive-tsvs/30700_raw.gwas.imputed_v3.male.varorder.tsv.bgz	Biological samples > Blood assays > Blood biochemistry	Biochemical markers
C-reactive protein (mg/L)	both_sexes	https://broad-ukb-sumstats-us-east-1.s3.amazonaws.com/round2/additive-tsvs/30710_raw.gwas.imputed_v3.both_sexes.varorder.tsv.bgz	Biological samples > Blood assays > Blood biochemistry	Biochemical markers
C-reactive protein (mg/L)	female	https://broad-ukb-sumstats-us-east-1.s3.amazonaws.com/round2/additive-tsvs/30710_raw.gwas.imputed_v3.female.varorder.tsv.bgz	Biological samples > Blood assays > Blood biochemistry	Biochemical markers
C-reactive protein (mg/L)	male	https://broad-ukb-sumstats-us-east-1.s3.amazonaws.com/round2/additive-tsvs/30710_raw.gwas.imputed_v3.male.varorder.tsv.bgz	Biological samples > Blood assays > Blood biochemistry	Biochemical markers
Cystatin C (mg/L)	both_sexes	https://broad-ukb-sumstats-us-east-1.s3.amazonaws.com/round2/additive-tsvs/30720_raw.gwas.imputed_v3.both_sexes.varorder.tsv.bgz	Biological samples > Blood assays > Blood biochemistry	Biochemical markers
Cystatin C (mg/L)	female	https://broad-ukb-sumstats-us-east-1.s3.amazonaws.com/round2/additive-tsvs/30720_raw.gwas.imputed_v3.female.varorder.tsv.bgz	Biological samples > Blood assays > Blood biochemistry	Biochemical markers
Cystatin C (mg/L)	male	https://broad-ukb-sumstats-us-east-1.s3.amazonaws.com/round2/additive-tsvs/30720_raw.gwas.imputed_v3.male.varorder.tsv.bgz	Biological samples > Blood assays > Blood biochemistry	Biochemical markers
Gamma glutamyltransferase (U/L)	both_sexes	https://broad-ukb-sumstats-us-east-1.s3.amazonaws.com/round2/additive-tsvs/30730_raw.gwas.imputed_v3.both_sexes.varorder.tsv.bgz	Biological samples > Blood assays > Blood biochemistry	Biochemical markers
Gamma glutamyltransferase (U/L)	female	https://broad-ukb-sumstats-us-east-1.s3.amazonaws.com/round2/additive-tsvs/30730_raw.gwas.imputed_v3.female.varorder.tsv.bgz	Biological samples > Blood assays > Blood biochemistry	Biochemical markers
Gamma glutamyltransferase (U/L)	male	https://broad-ukb-sumstats-us-east-1.s3.amazonaws.com/round2/additive-tsvs/30730_raw.gwas.imputed_v3.male.varorder.tsv.bgz	Biological samples > Blood assays > Blood biochemistry	Biochemical markers
Glucose (mmol/L)	both_sexes	https://broad-ukb-sumstats-us-east-1.s3.amazonaws.com/round2/additive-tsvs/30740_raw.gwas.imputed_v3.both_sexes.varorder.tsv.bgz	Biological samples > Blood assays > Blood biochemistry	Biochemical markers
Glucose (mmol/L)	female	https://broad-ukb-sumstats-us-east-1.s3.amazonaws.com/round2/additive-tsvs/30740_raw.gwas.imputed_v3.female.varorder.tsv.bgz	Biological samples > Blood assays > Blood biochemistry	Biochemical markers
Glucose (mmol/L)	male	https://broad-ukb-sumstats-us-east-1.s3.amazonaws.com/round2/additive-tsvs/30740_raw.gwas.imputed_v3.male.varorder.tsv.bgz	Biological samples > Blood assays > Blood biochemistry	Biochemical markers
Glycated haemoglobin (mmol/mol)	both_sexes	https://broad-ukb-sumstats-us-east-1.s3.amazonaws.com/round2/additive-tsvs/30750_raw.gwas.imputed_v3.both_sexes.varorder.tsv.bgz	Biological samples > Blood assays > Blood biochemistry	Biochemical markers
Glycated haemoglobin (mmol/mol)	female	https://broad-ukb-sumstats-us-east-1.s3.amazonaws.com/round2/additive-tsvs/30750_raw.gwas.imputed_v3.female.varorder.tsv.bgz	Biological samples > Blood assays > Blood biochemistry	Biochemical markers
Glycated haemoglobin (mmol/mol)	male	https://broad-ukb-sumstats-us-east-1.s3.amazonaws.com/round2/additive-tsvs/30750_raw.gwas.imputed_v3.male.varorder.tsv.bgz	Biological samples > Blood assays > Blood biochemistry	Biochemical markers
HDL cholesterol (mmol/L)	both_sexes	https://broad-ukb-sumstats-us-east-1.s3.amazonaws.com/round2/additive-tsvs/30760_raw.gwas.imputed_v3.both_sexes.varorder.tsv.bgz	Biological samples > Blood assays > Blood biochemistry	Biochemical markers
HDL cholesterol (mmol/L)	female	https://broad-ukb-sumstats-us-east-1.s3.amazonaws.com/round2/additive-tsvs/30760_raw.gwas.imputed_v3.female.varorder.tsv.bgz	Biological samples > Blood assays > Blood biochemistry	Biochemical markers
HDL cholesterol (mmol/L)	male	https://broad-ukb-sumstats-us-east-1.s3.amazonaws.com/round2/additive-tsvs/30760_raw.gwas.imputed_v3.male.varorder.tsv.bgz	Biological samples > Blood assays > Blood biochemistry	Biochemical markers
IGF-1 (nmol/L)	both_sexes	https://broad-ukb-sumstats-us-east-1.s3.amazonaws.com/round2/additive-tsvs/30770_raw.gwas.imputed_v3.both_sexes.varorder.tsv.bgz	Biological samples > Blood assays > Blood biochemistry	Biochemical markers
IGF-1 (nmol/L)	female	https://broad-ukb-sumstats-us-east-1.s3.amazonaws.com/round2/additive-tsvs/30770_raw.gwas.imputed_v3.female.varorder.tsv.bgz	Biological samples > Blood assays > Blood biochemistry	Biochemical markers
IGF-1 (nmol/L)	male	https://broad-ukb-sumstats-us-east-1.s3.amazonaws.com/round2/additive-tsvs/30770_raw.gwas.imputed_v3.male.varorder.tsv.bgz	Biological samples > Blood assays > Blood biochemistry	Biochemical markers
LDL direct (mmol/L)	both_sexes	https://broad-ukb-sumstats-us-east-1.s3.amazonaws.com/round2/additive-tsvs/30780_raw.gwas.imputed_v3.both_sexes.varorder.tsv.bgz	Biological samples > Blood assays > Blood biochemistry	Biochemical markers
LDL direct (mmol/L)	female	https://broad-ukb-sumstats-us-east-1.s3.amazonaws.com/round2/additive-tsvs/30780_raw.gwas.imputed_v3.female.varorder.tsv.bgz	Biological samples > Blood assays > Blood biochemistry	Biochemical markers
LDL direct (mmol/L)	male	https://broad-ukb-sumstats-us-east-1.s3.amazonaws.com/round2/additive-tsvs/30780_raw.gwas.imputed_v3.male.varorder.tsv.bgz	Biological samples > Blood assays > Blood biochemistry	Biochemical markers
Lipoprotein A (nmol/L)	both_sexes	https://broad-ukb-sumstats-us-east-1.s3.amazonaws.com/round2/additive-tsvs/30790_raw.gwas.imputed_v3.both_sexes.varorder.tsv.bgz	Biological samples > Blood assays > Blood biochemistry	Biochemical markers
Lipoprotein A (nmol/L)	female	https://broad-ukb-sumstats-us-east-1.s3.amazonaws.com/round2/additive-tsvs/30790_raw.gwas.imputed_v3.female.varorder.tsv.bgz	Biological samples > Blood assays > Blood biochemistry	Biochemical markers
Lipoprotein A (nmol/L)	male	https://broad-ukb-sumstats-us-east-1.s3.amazonaws.com/round2/additive-tsvs/30790_raw.gwas.imputed_v3.male.varorder.tsv.bgz	Biological samples > Blood assays > Blood biochemistry	Biochemical markers
Oestradiol (pmol/L)	both_sexes	https://broad-ukb-sumstats-us-east-1.s3.amazonaws.com/round2/additive-tsvs/30800_raw.gwas.imputed_v3.both_sexes.varorder.tsv.bgz	Biological samples > Blood assays > Blood biochemistry	Biochemical markers
Oestradiol (pmol/L)	female	https://broad-ukb-sumstats-us-east-1.s3.amazonaws.com/round2/additive-tsvs/30800_raw.gwas.imputed_v3.female.varorder.tsv.bgz	Biological samples > Blood assays > Blood biochemistry	Biochemical markers
Oestradiol (pmol/L)	male	https://broad-ukb-sumstats-us-east-1.s3.amazonaws.com/round2/additive-tsvs/30800_raw.gwas.imputed_v3.male.varorder.tsv.bgz	Biological samples > Blood assays > Blood biochemistry	Biochemical markers
Phosphate (mmol/L)	both_sexes	https://broad-ukb-sumstats-us-east-1.s3.amazonaws.com/round2/additive-tsvs/30810_raw.gwas.imputed_v3.both_sexes.varorder.tsv.bgz	Biological samples > Blood assays > Blood biochemistry	Biochemical markers
Phosphate (mmol/L)	female	https://broad-ukb-sumstats-us-east-1.s3.amazonaws.com/round2/additive-tsvs/30810_raw.gwas.imputed_v3.female.varorder.tsv.bgz	Biological samples > Blood assays > Blood biochemistry	Biochemical markers
Phosphate (mmol/L)	male	https://broad-ukb-sumstats-us-east-1.s3.amazonaws.com/round2/additive-tsvs/30810_raw.gwas.imputed_v3.male.varorder.tsv.bgz	Biological samples > Blood assays > Blood biochemistry	Biochemical markers
Rheumatoid factor (IU/ml)	both_sexes	https://broad-ukb-sumstats-us-east-1.s3.amazonaws.com/round2/additive-tsvs/30820_raw.gwas.imputed_v3.both_sexes.varorder.tsv.bgz	Biological samples > Blood assays > Blood biochemistry	Biochemical markers
Rheumatoid factor (IU/ml)	female	https://broad-ukb-sumstats-us-east-1.s3.amazonaws.com/round2/additive-tsvs/30820_raw.gwas.imputed_v3.female.varorder.tsv.bgz	Biological samples > Blood assays > Blood biochemistry	Biochemical markers
Rheumatoid factor (IU/ml)	male	https://broad-ukb-sumstats-us-east-1.s3.amazonaws.com/round2/additive-tsvs/30820_raw.gwas.imputed_v3.male.varorder.tsv.bgz	Biological samples > Blood assays > Blood biochemistry	Biochemical markers
SHBG (nmol/L)	both_sexes	https://broad-ukb-sumstats-us-east-1.s3.amazonaws.com/round2/additive-tsvs/30830_raw.gwas.imputed_v3.both_sexes.varorder.tsv.bgz	Biological samples > Blood assays > Blood biochemistry	Biochemical markers
SHBG (nmol/L)	female	https://broad-ukb-sumstats-us-east-1.s3.amazonaws.com/round2/additive-tsvs/30830_raw.gwas.imputed_v3.female.varorder.tsv.bgz	Biological samples > Blood assays > Blood biochemistry	Biochemical markers
SHBG (nmol/L)	male	https://broad-ukb-sumstats-us-east-1.s3.amazonaws.com/round2/additive-tsvs/30830_raw.gwas.imputed_v3.male.varorder.tsv.bgz	Biological samples > Blood assays > Blood biochemistry	Biochemical markers
Total bilirubin (umol/L)	both_sexes	https://broad-ukb-sumstats-us-east-1.s3.amazonaws.com/round2/additive-tsvs/30840_raw.gwas.imputed_v3.both_sexes.varorder.tsv.bgz	Biological samples > Blood assays > Blood biochemistry	Biochemical markers
Total bilirubin (umol/L)	female	https://broad-ukb-sumstats-us-east-1.s3.amazonaws.com/round2/additive-tsvs/30840_raw.gwas.imputed_v3.female.varorder.tsv.bgz	Biological samples > Blood assays > Blood biochemistry	Biochemical markers
Total bilirubin (umol/L)	male	https://broad-ukb-sumstats-us-east-1.s3.amazonaws.com/round2/additive-tsvs/30840_raw.gwas.imputed_v3.male.varorder.tsv.bgz	Biological samples > Blood assays > Blood biochemistry	Biochemical markers
Testosterone (nmol/L)	both_sexes	https://broad-ukb-sumstats-us-east-1.s3.amazonaws.com/round2/additive-tsvs/30850_raw.gwas.imputed_v3.both_sexes.varorder.tsv.bgz	Biological samples > Blood assays > Blood biochemistry	Biochemical markers
Testosterone (nmol/L)	female	https://broad-ukb-sumstats-us-east-1.s3.amazonaws.com/round2/additive-tsvs/30850_raw.gwas.imputed_v3.female.varorder.tsv.bgz	Biological samples > Blood assays > Blood biochemistry	Biochemical markers
Testosterone (nmol/L)	male	https://broad-ukb-sumstats-us-east-1.s3.amazonaws.com/round2/additive-tsvs/30850_raw.gwas.imputed_v3.male.varorder.tsv.bgz	Biological samples > Blood assays > Blood biochemistry	Biochemical markers
Total protein (g/L)	both_sexes	https://broad-ukb-sumstats-us-east-1.s3.amazonaws.com/round2/additive-tsvs/30860_raw.gwas.imputed_v3.both_sexes.varorder.tsv.bgz	Biological samples > Blood assays > Blood biochemistry	Biochemical markers
Total protein (g/L)	female	https://broad-ukb-sumstats-us-east-1.s3.amazonaws.com/round2/additive-tsvs/30860_raw.gwas.imputed_v3.female.varorder.tsv.bgz	Biological samples > Blood assays > Blood biochemistry	Biochemical markers
Total protein (g/L)	male	https://broad-ukb-sumstats-us-east-1.s3.amazonaws.com/round2/additive-tsvs/30860_raw.gwas.imputed_v3.male.varorder.tsv.bgz	Biological samples > Blood assays > Blood biochemistry	Biochemical markers
Triglycerides (mmol/L)	both_sexes	https://broad-ukb-sumstats-us-east-1.s3.amazonaws.com/round2/additive-tsvs/30870_raw.gwas.imputed_v3.both_sexes.varorder.tsv.bgz	Biological samples > Blood assays > Blood biochemistry	Biochemical markers
Triglycerides (mmol/L)	female	https://broad-ukb-sumstats-us-east-1.s3.amazonaws.com/round2/additive-tsvs/30870_raw.gwas.imputed_v3.female.varorder.tsv.bgz	Biological samples > Blood assays > Blood biochemistry	Biochemical markers
Triglycerides (mmol/L)	male	https://broad-ukb-sumstats-us-east-1.s3.amazonaws.com/round2/additive-tsvs/30870_raw.gwas.imputed_v3.male.varorder.tsv.bgz	Biological samples > Blood assays > Blood biochemistry	Biochemical markers
Urate (umol/L)	both_sexes	https://broad-ukb-sumstats-us-east-1.s3.amazonaws.com/round2/additive-tsvs/30880_raw.gwas.imputed_v3.both_sexes.varorder.tsv.bgz	Biological samples > Blood assays > Blood biochemistry	Biochemical markers
Urate (umol/L)	female	https://broad-ukb-sumstats-us-east-1.s3.amazonaws.com/round2/additive-tsvs/30880_raw.gwas.imputed_v3.female.varorder.tsv.bgz	Biological samples > Blood assays > Blood biochemistry	Biochemical markers
Urate (umol/L)	male	https://broad-ukb-sumstats-us-east-1.s3.amazonaws.com/round2/additive-tsvs/30880_raw.gwas.imputed_v3.male.varorder.tsv.bgz	Biological samples > Blood assays > Blood biochemistry	Biochemical markers
Vitamin D (nmol/L)	both_sexes	https://broad-ukb-sumstats-us-east-1.s3.amazonaws.com/round2/additive-tsvs/30890_raw.gwas.imputed_v3.both_sexes.varorder.tsv.bgz	Biological samples > Blood assays > Blood biochemistry	Biochemical markers
Vitamin D (nmol/L)	female	https://broad-ukb-sumstats-us-east-1.s3.amazonaws.com/round2/additive-tsvs/30890_raw.gwas.imputed_v3.female.varorder.tsv.bgz	Biological samples > Blood assays > Blood biochemistry	Biochemical markers
Vitamin D (nmol/L)	male	https://broad-ukb-sumstats-us-east-1.s3.amazonaws.com/round2/additive-tsvs/30890_raw.gwas.imputed_v3.male.varorder.tsv.bgz	Biological samples > Blood assays > Blood biochemistry	Biochemical markers
White blood cell (leukocyte) count	both_sexes	https://broad-ukb-sumstats-us-east-1.s3.amazonaws.com/round2/additive-tsvs/30000_raw.gwas.imputed_v3.both_sexes.tsv.bgz	Biological samples > Blood assays > Blood count	Blood cell counts
White blood cell (leukocyte) count	female	https://broad-ukb-sumstats-us-east-1.s3.amazonaws.com/round2/additive-tsvs/30000_raw.gwas.imputed_v3.female.tsv.bgz	Biological samples > Blood assays > Blood count	Blood cell counts
White blood cell (leukocyte) count	male	https://broad-ukb-sumstats-us-east-1.s3.amazonaws.com/round2/additive-tsvs/30000_raw.gwas.imputed_v3.male.tsv.bgz	Biological samples > Blood assays > Blood count	Blood cell counts
Red blood cell (erythrocyte) count	both_sexes	https://broad-ukb-sumstats-us-east-1.s3.amazonaws.com/round2/additive-tsvs/30010_raw.gwas.imputed_v3.both_sexes.tsv.bgz	Biological samples > Blood assays > Blood count	Blood cell counts
Red blood cell (erythrocyte) count	female	https://broad-ukb-sumstats-us-east-1.s3.amazonaws.com/round2/additive-tsvs/30010_raw.gwas.imputed_v3.female.tsv.bgz	Biological samples > Blood assays > Blood count	Blood cell counts
Red blood cell (erythrocyte) count	male	https://broad-ukb-sumstats-us-east-1.s3.amazonaws.com/round2/additive-tsvs/30010_raw.gwas.imputed_v3.male.tsv.bgz	Biological samples > Blood assays > Blood count	Blood cell counts
Haemoglobin concentration	both_sexes	https://broad-ukb-sumstats-us-east-1.s3.amazonaws.com/round2/additive-tsvs/30020_raw.gwas.imputed_v3.both_sexes.tsv.bgz	Biological samples > Blood assays > Blood count	Blood cell counts
Haemoglobin concentration	female	https://broad-ukb-sumstats-us-east-1.s3.amazonaws.com/round2/additive-tsvs/30020_raw.gwas.imputed_v3.female.tsv.bgz	Biological samples > Blood assays > Blood count	Blood cell counts
Haemoglobin concentration	male	https://broad-ukb-sumstats-us-east-1.s3.amazonaws.com/round2/additive-tsvs/30020_raw.gwas.imputed_v3.male.tsv.bgz	Biological samples > Blood assays > Blood count	Blood cell counts
Haematocrit percentage	both_sexes	https://broad-ukb-sumstats-us-east-1.s3.amazonaws.com/round2/additive-tsvs/30030_raw.gwas.imputed_v3.both_sexes.tsv.bgz	Biological samples > Blood assays > Blood count	Blood cell counts
Haematocrit percentage	female	https://broad-ukb-sumstats-us-east-1.s3.amazonaws.com/round2/additive-tsvs/30030_raw.gwas.imputed_v3.female.tsv.bgz	Biological samples > Blood assays > Blood count	Blood cell counts
Haematocrit percentage	male	https://broad-ukb-sumstats-us-east-1.s3.amazonaws.com/round2/additive-tsvs/30030_raw.gwas.imputed_v3.male.tsv.bgz	Biological samples > Blood assays > Blood count	Blood cell counts
Mean corpuscular volume	both_sexes	https://broad-ukb-sumstats-us-east-1.s3.amazonaws.com/round2/additive-tsvs/30040_raw.gwas.imputed_v3.both_sexes.tsv.bgz	Biological samples > Blood assays > Blood count	Blood cell counts
Mean corpuscular volume	female	https://broad-ukb-sumstats-us-east-1.s3.amazonaws.com/round2/additive-tsvs/30040_raw.gwas.imputed_v3.female.tsv.bgz	Biological samples > Blood assays > Blood count	Blood cell counts
Mean corpuscular volume	male	https://broad-ukb-sumstats-us-east-1.s3.amazonaws.com/round2/additive-tsvs/30040_raw.gwas.imputed_v3.male.tsv.bgz	Biological samples > Blood assays > Blood count	Blood cell counts
Mean corpuscular haemoglobin	both_sexes	https://broad-ukb-sumstats-us-east-1.s3.amazonaws.com/round2/additive-tsvs/30050_raw.gwas.imputed_v3.both_sexes.tsv.bgz	Biological samples > Blood assays > Blood count	Blood cell counts
Mean corpuscular haemoglobin	female	https://broad-ukb-sumstats-us-east-1.s3.amazonaws.com/round2/additive-tsvs/30050_raw.gwas.imputed_v3.female.tsv.bgz	Biological samples > Blood assays > Blood count	Blood cell counts
Mean corpuscular haemoglobin	male	https://broad-ukb-sumstats-us-east-1.s3.amazonaws.com/round2/additive-tsvs/30050_raw.gwas.imputed_v3.male.tsv.bgz	Biological samples > Blood assays > Blood count	Blood cell counts
Mean corpuscular haemoglobin concentration	both_sexes	https://broad-ukb-sumstats-us-east-1.s3.amazonaws.com/round2/additive-tsvs/30060_raw.gwas.imputed_v3.both_sexes.tsv.bgz	Biological samples > Blood assays > Blood count	Blood cell counts
Mean corpuscular haemoglobin concentration	female	https://broad-ukb-sumstats-us-east-1.s3.amazonaws.com/round2/additive-tsvs/30060_raw.gwas.imputed_v3.female.tsv.bgz	Biological samples > Blood assays > Blood count	Blood cell counts
Mean corpuscular haemoglobin concentration	male	https://broad-ukb-sumstats-us-east-1.s3.amazonaws.com/round2/additive-tsvs/30060_raw.gwas.imputed_v3.male.tsv.bgz	Biological samples > Blood assays > Blood count	Blood cell counts
Red blood cell (erythrocyte) distribution width	both_sexes	https://broad-ukb-sumstats-us-east-1.s3.amazonaws.com/round2/additive-tsvs/30070_raw.gwas.imputed_v3.both_sexes.tsv.bgz	Biological samples > Blood assays > Blood count	Blood cell counts
Red blood cell (erythrocyte) distribution width	female	https://broad-ukb-sumstats-us-east-1.s3.amazonaws.com/round2/additive-tsvs/30070_raw.gwas.imputed_v3.female.tsv.bgz	Biological samples > Blood assays > Blood count	Blood cell counts
Red blood cell (erythrocyte) distribution width	male	https://broad-ukb-sumstats-us-east-1.s3.amazonaws.com/round2/additive-tsvs/30070_raw.gwas.imputed_v3.male.tsv.bgz	Biological samples > Blood assays > Blood count	Blood cell counts
Platelet count	both_sexes	https://broad-ukb-sumstats-us-east-1.s3.amazonaws.com/round2/additive-tsvs/30080_raw.gwas.imputed_v3.both_sexes.tsv.bgz	Biological samples > Blood assays > Blood count	Blood cell counts
Platelet count	female	https://broad-ukb-sumstats-us-east-1.s3.amazonaws.com/round2/additive-tsvs/30080_raw.gwas.imputed_v3.female.tsv.bgz	Biological samples > Blood assays > Blood count	Blood cell counts
Platelet count	male	https://broad-ukb-sumstats-us-east-1.s3.amazonaws.com/round2/additive-tsvs/30080_raw.gwas.imputed_v3.male.tsv.bgz	Biological samples > Blood assays > Blood count	Blood cell counts
Platelet crit	both_sexes	https://broad-ukb-sumstats-us-east-1.s3.amazonaws.com/round2/additive-tsvs/30090_raw.gwas.imputed_v3.both_sexes.tsv.bgz	Biological samples > Blood assays > Blood count	Blood cell counts
Platelet crit	female	https://broad-ukb-sumstats-us-east-1.s3.amazonaws.com/round2/additive-tsvs/30090_raw.gwas.imputed_v3.female.tsv.bgz	Biological samples > Blood assays > Blood count	Blood cell counts
Platelet crit	male	https://broad-ukb-sumstats-us-east-1.s3.amazonaws.com/round2/additive-tsvs/30090_raw.gwas.imputed_v3.male.tsv.bgz	Biological samples > Blood assays > Blood count	Blood cell counts
Mean platelet (thrombocyte) volume	both_sexes	https://broad-ukb-sumstats-us-east-1.s3.amazonaws.com/round2/additive-tsvs/30100_raw.gwas.imputed_v3.both_sexes.tsv.bgz	Biological samples > Blood assays > Blood count	Blood cell counts
Mean platelet (thrombocyte) volume	female	https://broad-ukb-sumstats-us-east-1.s3.amazonaws.com/round2/additive-tsvs/30100_raw.gwas.imputed_v3.female.tsv.bgz	Biological samples > Blood assays > Blood count	Blood cell counts
Mean platelet (thrombocyte) volume	male	https://broad-ukb-sumstats-us-east-1.s3.amazonaws.com/round2/additive-tsvs/30100_raw.gwas.imputed_v3.male.tsv.bgz	Biological samples > Blood assays > Blood count	Blood cell counts
Platelet distribution width	both_sexes	https://broad-ukb-sumstats-us-east-1.s3.amazonaws.com/round2/additive-tsvs/30110_raw.gwas.imputed_v3.both_sexes.tsv.bgz	Biological samples > Blood assays > Blood count	Blood cell counts
Platelet distribution width	female	https://broad-ukb-sumstats-us-east-1.s3.amazonaws.com/round2/additive-tsvs/30110_raw.gwas.imputed_v3.female.tsv.bgz	Biological samples > Blood assays > Blood count	Blood cell counts
Platelet distribution width	male	https://broad-ukb-sumstats-us-east-1.s3.amazonaws.com/round2/additive-tsvs/30110_raw.gwas.imputed_v3.male.tsv.bgz	Biological samples > Blood assays > Blood count	Blood cell counts
Lymphocyte count	both_sexes	https://broad-ukb-sumstats-us-east-1.s3.amazonaws.com/round2/additive-tsvs/30120_raw.gwas.imputed_v3.both_sexes.tsv.bgz	Biological samples > Blood assays > Blood count	Blood cell counts
Lymphocyte count	female	https://broad-ukb-sumstats-us-east-1.s3.amazonaws.com/round2/additive-tsvs/30120_raw.gwas.imputed_v3.female.tsv.bgz	Biological samples > Blood assays > Blood count	Blood cell counts
Lymphocyte count	male	https://broad-ukb-sumstats-us-east-1.s3.amazonaws.com/round2/additive-tsvs/30120_raw.gwas.imputed_v3.male.tsv.bgz	Biological samples > Blood assays > Blood count	Blood cell counts
Monocyte count	both_sexes	https://broad-ukb-sumstats-us-east-1.s3.amazonaws.com/round2/additive-tsvs/30130_raw.gwas.imputed_v3.both_sexes.tsv.bgz	Biological samples > Blood assays > Blood count	Blood cell counts
Monocyte count	female	https://broad-ukb-sumstats-us-east-1.s3.amazonaws.com/round2/additive-tsvs/30130_raw.gwas.imputed_v3.female.tsv.bgz	Biological samples > Blood assays > Blood count	Blood cell counts
Monocyte count	male	https://broad-ukb-sumstats-us-east-1.s3.amazonaws.com/round2/additive-tsvs/30130_raw.gwas.imputed_v3.male.tsv.bgz	Biological samples > Blood assays > Blood count	Blood cell counts
Neutrophill count	both_sexes	https://broad-ukb-sumstats-us-east-1.s3.amazonaws.com/round2/additive-tsvs/30140_raw.gwas.imputed_v3.both_sexes.tsv.bgz	Biological samples > Blood assays > Blood count	Blood cell counts
Neutrophill count	female	https://broad-ukb-sumstats-us-east-1.s3.amazonaws.com/round2/additive-tsvs/30140_raw.gwas.imputed_v3.female.tsv.bgz	Biological samples > Blood assays > Blood count	Blood cell counts
Neutrophill count	male	https://broad-ukb-sumstats-us-east-1.s3.amazonaws.com/round2/additive-tsvs/30140_raw.gwas.imputed_v3.male.tsv.bgz	Biological samples > Blood assays > Blood count	Blood cell counts
Eosinophill count	both_sexes	https://broad-ukb-sumstats-us-east-1.s3.amazonaws.com/round2/additive-tsvs/30150.gwas.imputed_v3.both_sexes.tsv.bgz	Biological samples > Blood assays > Blood count	Blood cell counts
Eosinophill count	female	https://broad-ukb-sumstats-us-east-1.s3.amazonaws.com/round2/additive-tsvs/30150.gwas.imputed_v3.female.tsv.bgz	Biological samples > Blood assays > Blood count	Blood cell counts
Eosinophill count	male	https://broad-ukb-sumstats-us-east-1.s3.amazonaws.com/round2/additive-tsvs/30150.gwas.imputed_v3.male.tsv.bgz	Biological samples > Blood assays > Blood count	Blood cell counts
Basophill count	both_sexes	https://broad-ukb-sumstats-us-east-1.s3.amazonaws.com/round2/additive-tsvs/30160.gwas.imputed_v3.both_sexes.tsv.bgz	Biological samples > Blood assays > Blood count	Blood cell counts
Basophill count	female	https://broad-ukb-sumstats-us-east-1.s3.amazonaws.com/round2/additive-tsvs/30160.gwas.imputed_v3.female.tsv.bgz	Biological samples > Blood assays > Blood count	Blood cell counts
Basophill count	male	https://broad-ukb-sumstats-us-east-1.s3.amazonaws.com/round2/additive-tsvs/30160.gwas.imputed_v3.male.tsv.bgz	Biological samples > Blood assays > Blood count	Blood cell counts
Nucleated red blood cell count	both_sexes	https://broad-ukb-sumstats-us-east-1.s3.amazonaws.com/round2/additive-tsvs/30170.gwas.imputed_v3.both_sexes.tsv.bgz	Biological samples > Blood assays > Blood count	Blood cell counts
Nucleated red blood cell count	female	https://broad-ukb-sumstats-us-east-1.s3.amazonaws.com/round2/additive-tsvs/30170.gwas.imputed_v3.female.tsv.bgz	Biological samples > Blood assays > Blood count	Blood cell counts
Nucleated red blood cell count	male	https://broad-ukb-sumstats-us-east-1.s3.amazonaws.com/round2/additive-tsvs/30170.gwas.imputed_v3.male.tsv.bgz	Biological samples > Blood assays > Blood count	Blood cell counts
Lymphocyte percentage	both_sexes	https://broad-ukb-sumstats-us-east-1.s3.amazonaws.com/round2/additive-tsvs/30180_raw.gwas.imputed_v3.both_sexes.tsv.bgz	Biological samples > Blood assays > Blood count	Blood cell counts
Lymphocyte percentage	female	https://broad-ukb-sumstats-us-east-1.s3.amazonaws.com/round2/additive-tsvs/30180_raw.gwas.imputed_v3.female.tsv.bgz	Biological samples > Blood assays > Blood count	Blood cell counts
Lymphocyte percentage	male	https://broad-ukb-sumstats-us-east-1.s3.amazonaws.com/round2/additive-tsvs/30180_raw.gwas.imputed_v3.male.tsv.bgz	Biological samples > Blood assays > Blood count	Blood cell counts
Monocyte percentage	both_sexes	https://broad-ukb-sumstats-us-east-1.s3.amazonaws.com/round2/additive-tsvs/30190_raw.gwas.imputed_v3.both_sexes.tsv.bgz	Biological samples > Blood assays > Blood count	Blood cell counts
Monocyte percentage	female	https://broad-ukb-sumstats-us-east-1.s3.amazonaws.com/round2/additive-tsvs/30190_raw.gwas.imputed_v3.female.tsv.bgz	Biological samples > Blood assays > Blood count	Blood cell counts
Monocyte percentage	male	https://broad-ukb-sumstats-us-east-1.s3.amazonaws.com/round2/additive-tsvs/30190_raw.gwas.imputed_v3.male.tsv.bgz	Biological samples > Blood assays > Blood count	Blood cell counts
Neutrophill percentage	both_sexes	https://broad-ukb-sumstats-us-east-1.s3.amazonaws.com/round2/additive-tsvs/30200_raw.gwas.imputed_v3.both_sexes.tsv.bgz	Biological samples > Blood assays > Blood count	Blood cell counts
Neutrophill percentage	female	https://broad-ukb-sumstats-us-east-1.s3.amazonaws.com/round2/additive-tsvs/30200_raw.gwas.imputed_v3.female.tsv.bgz	Biological samples > Blood assays > Blood count	Blood cell counts
Neutrophill percentage	male	https://broad-ukb-sumstats-us-east-1.s3.amazonaws.com/round2/additive-tsvs/30200_raw.gwas.imputed_v3.male.tsv.bgz	Biological samples > Blood assays > Blood count	Blood cell counts
Eosinophill percentage	both_sexes	https://broad-ukb-sumstats-us-east-1.s3.amazonaws.com/round2/additive-tsvs/30210_raw.gwas.imputed_v3.both_sexes.tsv.bgz	Biological samples > Blood assays > Blood count	Blood cell counts
Eosinophill percentage	female	https://broad-ukb-sumstats-us-east-1.s3.amazonaws.com/round2/additive-tsvs/30210_raw.gwas.imputed_v3.female.tsv.bgz	Biological samples > Blood assays > Blood count	Blood cell counts
Eosinophill percentage	male	https://broad-ukb-sumstats-us-east-1.s3.amazonaws.com/round2/additive-tsvs/30210_raw.gwas.imputed_v3.male.tsv.bgz	Biological samples > Blood assays > Blood count	Blood cell counts
Basophill percentage	both_sexes	https://broad-ukb-sumstats-us-east-1.s3.amazonaws.com/round2/additive-tsvs/30220_raw.gwas.imputed_v3.both_sexes.tsv.bgz	Biological samples > Blood assays > Blood count	Blood cell counts
Basophill percentage	female	https://broad-ukb-sumstats-us-east-1.s3.amazonaws.com/round2/additive-tsvs/30220_raw.gwas.imputed_v3.female.tsv.bgz	Biological samples > Blood assays > Blood count	Blood cell counts
Basophill percentage	male	https://broad-ukb-sumstats-us-east-1.s3.amazonaws.com/round2/additive-tsvs/30220_raw.gwas.imputed_v3.male.tsv.bgz	Biological samples > Blood assays > Blood count	Blood cell counts
Nucleated red blood cell percentage	both_sexes	https://broad-ukb-sumstats-us-east-1.s3.amazonaws.com/round2/additive-tsvs/30230.gwas.imputed_v3.both_sexes.tsv.bgz	Biological samples > Blood assays > Blood count	Blood cell counts
Nucleated red blood cell percentage	female	https://broad-ukb-sumstats-us-east-1.s3.amazonaws.com/round2/additive-tsvs/30230.gwas.imputed_v3.female.tsv.bgz	Biological samples > Blood assays > Blood count	Blood cell counts
Nucleated red blood cell percentage	male	https://broad-ukb-sumstats-us-east-1.s3.amazonaws.com/round2/additive-tsvs/30230.gwas.imputed_v3.male.tsv.bgz	Biological samples > Blood assays > Blood count	Blood cell counts
Reticulocyte percentage	both_sexes	https://broad-ukb-sumstats-us-east-1.s3.amazonaws.com/round2/additive-tsvs/30240_raw.gwas.imputed_v3.both_sexes.tsv.bgz	Biological samples > Blood assays > Blood count	Blood cell counts
Reticulocyte percentage	female	https://broad-ukb-sumstats-us-east-1.s3.amazonaws.com/round2/additive-tsvs/30240_raw.gwas.imputed_v3.female.tsv.bgz	Biological samples > Blood assays > Blood count	Blood cell counts
Reticulocyte percentage	male	https://broad-ukb-sumstats-us-east-1.s3.amazonaws.com/round2/additive-tsvs/30240_raw.gwas.imputed_v3.male.tsv.bgz	Biological samples > Blood assays > Blood count	Blood cell counts
Reticulocyte count	both_sexes	https://broad-ukb-sumstats-us-east-1.s3.amazonaws.com/round2/additive-tsvs/30250_raw.gwas.imputed_v3.both_sexes.tsv.bgz	Biological samples > Blood assays > Blood count	Blood cell counts
Reticulocyte count	female	https://broad-ukb-sumstats-us-east-1.s3.amazonaws.com/round2/additive-tsvs/30250_raw.gwas.imputed_v3.female.tsv.bgz	Biological samples > Blood assays > Blood count	Blood cell counts
Reticulocyte count	male	https://broad-ukb-sumstats-us-east-1.s3.amazonaws.com/round2/additive-tsvs/30250_raw.gwas.imputed_v3.male.tsv.bgz	Biological samples > Blood assays > Blood count	Blood cell counts
Mean reticulocyte volume	both_sexes	https://broad-ukb-sumstats-us-east-1.s3.amazonaws.com/round2/additive-tsvs/30260_raw.gwas.imputed_v3.both_sexes.tsv.bgz	Biological samples > Blood assays > Blood count	Blood cell counts
Mean reticulocyte volume	female	https://broad-ukb-sumstats-us-east-1.s3.amazonaws.com/round2/additive-tsvs/30260_raw.gwas.imputed_v3.female.tsv.bgz	Biological samples > Blood assays > Blood count	Blood cell counts
Mean reticulocyte volume	male	https://broad-ukb-sumstats-us-east-1.s3.amazonaws.com/round2/additive-tsvs/30260_raw.gwas.imputed_v3.male.tsv.bgz	Biological samples > Blood assays > Blood count	Blood cell counts
Mean sphered cell volume	both_sexes	https://broad-ukb-sumstats-us-east-1.s3.amazonaws.com/round2/additive-tsvs/30270_raw.gwas.imputed_v3.both_sexes.tsv.bgz	Biological samples > Blood assays > Blood count	Blood cell counts
Mean sphered cell volume	female	https://broad-ukb-sumstats-us-east-1.s3.amazonaws.com/round2/additive-tsvs/30270_raw.gwas.imputed_v3.female.tsv.bgz	Biological samples > Blood assays > Blood count	Blood cell counts
Mean sphered cell volume	male	https://broad-ukb-sumstats-us-east-1.s3.amazonaws.com/round2/additive-tsvs/30270_raw.gwas.imputed_v3.male.tsv.bgz	Biological samples > Blood assays > Blood count	Blood cell counts
Immature reticulocyte fraction	both_sexes	https://broad-ukb-sumstats-us-east-1.s3.amazonaws.com/round2/additive-tsvs/30280_raw.gwas.imputed_v3.both_sexes.tsv.bgz	Biological samples > Blood assays > Blood count	Blood cell counts
Immature reticulocyte fraction	female	https://broad-ukb-sumstats-us-east-1.s3.amazonaws.com/round2/additive-tsvs/30280_raw.gwas.imputed_v3.female.tsv.bgz	Biological samples > Blood assays > Blood count	Blood cell counts
Immature reticulocyte fraction	male	https://broad-ukb-sumstats-us-east-1.s3.amazonaws.com/round2/additive-tsvs/30280_raw.gwas.imputed_v3.male.tsv.bgz	Biological samples > Blood assays > Blood count	Blood cell counts
High light scatter reticulocyte percentage	both_sexes	https://broad-ukb-sumstats-us-east-1.s3.amazonaws.com/round2/additive-tsvs/30290_raw.gwas.imputed_v3.both_sexes.tsv.bgz	Biological samples > Blood assays > Blood count	Blood cell counts
High light scatter reticulocyte percentage	female	https://broad-ukb-sumstats-us-east-1.s3.amazonaws.com/round2/additive-tsvs/30290_raw.gwas.imputed_v3.female.tsv.bgz	Biological samples > Blood assays > Blood count	Blood cell counts
High light scatter reticulocyte percentage	male	https://broad-ukb-sumstats-us-east-1.s3.amazonaws.com/round2/additive-tsvs/30290_raw.gwas.imputed_v3.male.tsv.bgz	Biological samples > Blood assays > Blood count	Blood cell counts
High light scatter reticulocyte count	both_sexes	https://broad-ukb-sumstats-us-east-1.s3.amazonaws.com/round2/additive-tsvs/30300_raw.gwas.imputed_v3.both_sexes.tsv.bgz	Biological samples > Blood assays > Blood count	Blood cell counts
High light scatter reticulocyte count	female	https://broad-ukb-sumstats-us-east-1.s3.amazonaws.com/round2/additive-tsvs/30300_raw.gwas.imputed_v3.female.tsv.bgz	Biological samples > Blood assays > Blood count	Blood cell counts
High light scatter reticulocyte count	male	https://broad-ukb-sumstats-us-east-1.s3.amazonaws.com/round2/additive-tsvs/30300_raw.gwas.imputed_v3.male.tsv.bgz	Biological samples > Blood assays > Blood count	Blood cell counts

## Sheet: Table S2
Table S2 The sex-specific genes of TWAS
Tissue	Gene	Mixed		Female		Male
		TWAS.Z	TWAS.P	TWAS.Z	TWAS.P	TWAS.Z	TWAS.P
Adipose Subcutaneous	CALCRL	-4.873	1.1e-06	-3.239	0.0012	-3.719	0.0002
Adipose Subcutaneous	SNX10	-3.214	0.00131	-4.758	1.96e-06	0.209	0.83422
Adipose Subcutaneous	TBX15	6.059	1.37e-09	5.54	3.02e-08	2.9	0.00373
Adipose Subcutaneous	UQCC1	4.132	3.6e-05	1.838	0.06606	4.786	1.7e-06
Adipose Subcutaneous	THADA	-3.934	8.36e-05	-4.744	2.09e-06	-0.753	0.452
Adipose Subcutaneous	CCDC92	-5.587	2.31e-08	-6.444	1.17e-10	-1.343	0.179
Adipose Subcutaneous	CBX3	-3.367	0.000759	-4.863	1.16e-06	0.057	0.95444
Adipose Subcutaneous	FAM13A	3.554	0.000379	4.956	7.2e-07	0.038	0.9697
Adipose Subcutaneous	IRS1	1.628	0.104	-2.697	0.00701	5.32	1.04e-07
Adipose Subcutaneous	ZNF664	-4.383	1.17e-05	-5.729	1.01e-08	-0.379	0.704
Adipose Subcutaneous	EIF3C	4.512	6.41e-06	2.139	0.032474	4.614	3.94e-06
Adipose Subcutaneous	SULT1A2	4.65	3.32e-06	2.304	0.021209	4.766	1.88e-06
Adipose Subcutaneous	MAP3K3	-4.696	2.65e-06	-3.741	0.000183	-3.187	0.001439
Adipose Subcutaneous	AC003090.1	-5.157	2.52e-07	-5.237	1.63e-07	-2.159	0.03082
Adipose Subcutaneous	RIMKLBP2	6.559	5.42e-11	8.595	8.33e-18	0.088	0.93
Adipose Subcutaneous	RP4-712E4.1	-7.942	1.99e-15	-7.032	2.03e-12	-4.303	1.69e-05
Adipose Subcutaneous	RP11-392O17.1	-6.491	8.53e-11	-8.323	8.58e-17	-0.399	0.69
Adipose Subcutaneous	AC013463.2	-3.079	0.00208	-5.358	8.43e-08	1.377	0.169
Adipose Subcutaneous	DNAH10OS	-4.74	2.13e-06	-4.92	8.63e-07	-1.703	0.0886
Adipose Subcutaneous	CDC37P1	4.578	4.69e-06	2.414	0.0158	4.479	7.5e-06
Adipose Subcutaneous	EEF1DP7	-4.575	4.77e-06	-3.63	0.000283	-3.134	0.002
Adipose Subcutaneous	CEBPA-AS1	-5.314	1.07e-07	-4.764	1.9e-06	-3.08	0.00207
Adipose Subcutaneous	RP11-380L11.4	-5.229	1.7e-07	-5.34	9.29e-08	-1.995	0.046
Adipose Subcutaneous	TMCC1-AS1	3.342	0.000832	4.937	7.92e-07	-0.611	0.541114
Adipose Subcutaneous	MYO19	4.594	4.35e-06	4.142	3.44e-05	2.512	0.012014
Adipose Visceral Omentum	SNX10	-3.267	0.00109	-4.766	1.88e-06	0.146	0.88371
Adipose Visceral Omentum	TBX15	6.898	5.26e-12	6.167	6.97e-10	3.472	0.000517
Adipose Visceral Omentum	UQCC1	4.25	2.14e-05	1.908	0.05635	4.838	1.31e-06
Adipose Visceral Omentum	CCDC92	-5.408	6.37e-08	-6.114	9.71e-10	-1.364	0.173
Adipose Visceral Omentum	DMXL1	-4.523	6.1e-06	-5.56	2.7e-08	-0.752	0.452
Adipose Visceral Omentum	LEMD3	2.961	0.00307	0.281	0.779	4.544	5.52e-06
Adipose Visceral Omentum	SH2B1	-4.608	4.07e-06	-2.268	0.023321	-4.803	1.56e-06
Adipose Visceral Omentum	ZNF664	-4.798	1.6e-06	-6.109	1e-09	-0.598	0.55
Adipose Visceral Omentum	SULT1A2	4.842	1.28e-06	2.935	0.003335	4.482	7.4e-06
Adipose Visceral Omentum	DNAH10	-4.177	2.95e-05	-4.799	1.59e-06	-0.808	0.419
Adipose Visceral Omentum	MAP3K3	-4.673	2.97e-06	-3.706	0.000211	-3.184	0.00145
Adipose Visceral Omentum	RP11-134G8.7	3.182	0.00146	4.604	4.15e-06	-0.167	0.867061
Adipose Visceral Omentum	DNAH10OS	-4.762	1.92e-06	-5.114	3.16e-07	-1.535	0.125
Adipose Visceral Omentum	RP11-1348G14.4	-4.637	3.54e-06	-2.437	0.014824	-4.529	5.92e-06
Adipose Visceral Omentum	RP11-380L11.4	-4.886	1.03e-06	-5.278	1.31e-07	-1.528	0.127
Adipose Visceral Omentum	RP11-214K3.24	-4.534	5.78e-06	-4.847	1.25e-06	-1.464	0.143
Whole Blood	ATP2A1	4.66239	3.13e-06	2.37612	0.017	4.66046	3.15e-06
Whole Blood	ATXN2L	-4.856	1.2e-06	-2.59	0.009598	-4.651	3.3e-06
Whole Blood	CCDC92	-4.1452	3.4e-05	-4.73888	2.15e-06	-1.0381	0.29921
Whole Blood	EEF1DP7	-4.65019	3.32e-06	-3.77631	0.000159	-3.06389	0.002185
Whole Blood	EIF3C	4.78309	1.73e-06	2.48165	0.013078	4.69468	2.67e-06
Whole Blood	GGNBP2	-4.63369	3.59e-06	-3.64321	0.000269	-3.05846	0.002225
Whole Blood	HMP19	4.53551	5.75e-06	4.10779	3.99e-05	2.32447	0.0201
Whole Blood	MAP3K3	-4.58166	4.61e-06	-3.63527	0.000278	-3.13251	0.001733
Whole Blood	NPIPB7	-4.78765	1.69e-06	-2.5103	0.012063	-4.74074	2.13e-06
Whole Blood	PLXND1	4.6363	3.55e-06	6.30879	2.81e-10	-0.13027	0.896356
Whole Blood	SMARCD2	-4.68731	2.77e-06	-3.72594	0.000195	-3.18585	0.001443
Whole Blood	STRADA	-4.7	2.6e-06	-3.746	0.00018	-3.195	0.001398
Whole Blood	SULT1A2	4.75944	1.94e-06	2.36498	0.018031	4.84839	1.24e-06
Whole Blood	TUFM	4.52987	5.9e-06	2.40118	0.016342	4.4645	8.03e-06
Whole Blood	UQCC1	4.173	3.01e-05	1.896	0.05796	4.75	2e-06
Whole Blood	ZNHIT3	-4.98091	6.33e-07	-4.41727	1e-05	-2.77965	0.005442

## Sheet: Table S3
Table S3 Traits with nominal genetic correlations with WHR in mixed set (P < 0.05)
Trait1	Trait2	rg	z	P	Group
WHR	malignant neoplasm of stomach	0.4123	2.1323	0.033	Diseases
WHR	malignant neoplasm of colon	0.1802	2.4114	0.0159	Diseases
WHR	malignant neoplasm of bronchus and lung	0.3627	3.096	0.002	Diseases
WHR	benign neoplasm of colon, rectum, anus and anal canal	0.2093	4.0203	5.8122e-05	Diseases
WHR	iron deficiency anaemia	0.4064	4.0688	4.7261e-05	Diseases
WHR	insulin-dependent diabetes mellitus	0.2581	2.2893	0.0221	Diseases
WHR	non-insulin-dependent diabetes mellitus	0.8066	5.5162	3.4647e-08	Diseases
WHR	other disorders of pancreatic internal secretion	0.5279	2.0446	0.0409	Diseases
WHR	sleep disorders	0.4467	5.3068	1.1157e-07	Diseases
WHR	mononeuropathies of upper limb	0.4348	9.3365	9.9602e-21	Diseases
WHR	mononeuropathies of lower limb	0.4881	3.3012	0.001	Diseases
WHR	other disorders of eyelid	0.2483	2.4888	0.0128	Diseases
WHR	senile cataract	0.1429	2.2201	0.0264	Diseases
WHR	other cataract	0.2518	4.5602	5.111e-06	Diseases
WHR	disorders of vitreous body	0.466	2.0386	0.0415	Diseases
WHR	suppurative and unspecified otitis media	0.4141	2.9039	0.0037	Diseases
WHR	perforation of tympanic membrane	0.5471	2.499	0.0125	Diseases
WHR	essential (primary) hypertension	0.3748	2.9437	0.0032	Diseases
WHR	angina pectoris	0.4548	7.9876	1.3757e-15	Diseases
WHR	acute myocardial infarction	0.4485	8.4442	3.0601e-17	Diseases
WHR	chronic ischaemic heart disease	0.4859	10.8114	3.0409e-27	Diseases
WHR	pulmonary embolism	0.394	4.7418	2.1185e-06	Diseases
WHR	heart failure	0.3952	3.8029	0.0001	Diseases
WHR	cerebral infarction	0.4465	3.4883	0.0005	Diseases
WHR	stroke, not specified as haemorrhage or infarction	0.4438	2.004	0.0451	Diseases
WHR	atherosclerosis	0.4295	2.7417	0.0061	Diseases
WHR	other peripheral vascular diseases	0.403	3.1341	0.0017	Diseases
WHR	arterial embolism and thrombosis	0.3372	2.7891	0.0053	Diseases
WHR	other disorders of arteries and arterioles	0.7144	2.644	0.0082	Diseases
WHR	phlebitis and thrombophlebitis	0.1461	2.0704	0.0384	Diseases
WHR	haemorrhoids	0.2526	4.8111	1.5008e-06	Diseases
WHR	hypotension	0.5277	2.7333	0.0063	Diseases
WHR	nasal polyp	0.18	2.5198	0.0117	Diseases
WHR	other disorders of nose and nasal sinuses	0.4391	4.0557	4.9989e-05	Diseases
WHR	other chronic obstructive pulmonary disease	0.4889	6.345	2.2246e-10	Diseases
WHR	asthma	0.4255	4.0288	5.6051e-05	Diseases
WHR	dental caries	0.3852	2.181	0.0292	Diseases
WHR	diseases of tongue	0.3143	2.5011	0.0124	Diseases
WHR	oesophagitis	0.4726	5.0743	3.8892e-07	Diseases
WHR	gastro-oesophageal reflux disease	0.4562	6.868	6.5087e-12	Diseases
WHR	other diseases of oesophagus	0.4313	6.9195	4.5322e-12	Diseases
WHR	gastric ulcer	0.511	3.3062	0.0009	Diseases
WHR	gastritis and duodenitis	0.4324	6.8481	7.483e-12	Diseases
WHR	dyspepsia	0.3246	3.455	0.0006	Diseases
WHR	other diseases of stomach and duodenum	0.2889	2.0906	0.0366	Diseases
WHR	umbilical hernia	0.3972	4.3998	1.0833e-05	Diseases
WHR	ventral hernia	0.4676	4.9587	7.0967e-07	Diseases
WHR	diaphragmatic hernia	0.4668	6.4105	1.4501e-10	Diseases
WHR	other non-infective gastro-enteritis and colitis	0.2702	3.4843	0.0005	Diseases
WHR	diverticular disease of intestine	0.2428	5.9561	2.5837e-09	Diseases
WHR	other functional intestinal disorders	0.2628	2.4253	0.0153	Diseases
WHR	fissure and fistula of anal and rectal regions	0.2804	3.1842	0.0015	Diseases
WHR	abscess of anal and rectal regions	0.6699	2.3885	0.0169	Diseases
WHR	other diseases of anus and rectum	0.228	2.2389	0.0252	Diseases
WHR	other diseases of intestine	0.3929	4.7204	2.3543e-06	Diseases
WHR	other diseases of liver	0.5369	4.3683	1.2522e-05	Diseases
WHR	cholelithiasis	0.5994	10.2871	8.0566e-25	Diseases
WHR	cholecystitis	0.8905	4.4338	9.2586e-06	Diseases
WHR	acute pancreatitis	0.5193	4.0633	4.8383e-05	Diseases
WHR	postprocedural disorders of digestive system, not elsewhere classified	0.3878	1.9759	0.0482	Diseases
WHR	cutaneous abscess, furuncle and carbuncle	0.4934	3.6719	0.0002	Diseases
WHR	cellulitis	0.7305	6.9421	3.8626e-12	Diseases
WHR	pilonidal cyst	0.4892	2.6515	0.008	Diseases
WHR	psoriasis	0.255	2.542	0.011	Diseases
WHR	nail disorders	0.6925	2.3824	0.0172	Diseases
WHR	hypertrophic disorders of skin	0.4863	2.2515	0.0244	Diseases
WHR	other rheumatoid arthritis	0.3742	2.9229	0.0035	Diseases
WHR	other arthritis	0.5437	2.2325	0.0256	Diseases
WHR	polyarthrosis	0.3217	2.6842	0.0073	Diseases
WHR	coxarthrosis [arthrosis of hip]	0.2243	4.3876	1.1461e-05	Diseases
WHR	gonarthrosis [arthrosis of knee]	0.4688	8.6458	5.3447e-18	Diseases
WHR	other arthrosis	0.3031	3.6276	0.0003	Diseases
WHR	acquired deformities of fingers and toes	0.1064	1.9674	0.0491	Diseases
WHR	other acquired deformities of limbs	0.3992	1.9911	0.0465	Diseases
WHR	internal derangement of knee	0.2601	4.8601	1.173e-06	Diseases
WHR	other joint disorders, not elsewhere classified	0.6089	6.7772	1.225e-11	Diseases
WHR	spondylosis	0.4546	3.9663	7.3011e-05	Diseases
WHR	cervical disk disorders	0.3852	2.1559	0.0311	Diseases
WHR	other intervertebral disk disorders	0.2039	3.0871	0.002	Diseases
WHR	dorsalgia	0.3466	5.7236	1.0428e-08	Diseases
WHR	synovitis and tenosynovitis	0.2	2.3693	0.0178	Diseases
WHR	other disorders of synovium and tendon	0.2251	2.0255	0.0428	Diseases
WHR	shoulder lesions	0.3939	5.7458	9.1495e-09	Diseases
WHR	other soft tissue disorders, not elsewhere classified	0.5839	7.0762	1.4812e-12	Diseases
WHR	acute renal failure	0.5378	2.9465	0.0032	Diseases
WHR	calculus of kidney and ureter	0.2983	5.2962	1.1822e-07	Diseases
WHR	unspecified renal colic	0.5595	3.121	0.0018	Diseases
WHR	other disorders of bladder	0.2433	2.5782	0.0099	Diseases
WHR	urethral stricture	0.3224	1.9706	0.0488	Diseases
WHR	other disorders of urinary system	0.4986	7.8837	3.1771e-15	Diseases
WHR	body fat percentage	0.9407	17.4424	3.9295e-68	Body measurements
WHR	whole body fat mass	0.9176	16.6242	4.6526e-62	Body measurements
WHR	whole body fat-free mass	0.4336	10.1467	3.4281e-24	Body measurements
WHR	whole body water mass	0.434	10.1619	2.9321e-24	Body measurements
WHR	basal metabolic rate	0.532	11.664	1.9465e-31	Body measurements
WHR	leg fat percentage (right)	0.9833	18.2176	3.7422e-74	Body measurements
WHR	leg fat mass (right)	0.9594	17.0931	1.6708e-65	Body measurements
WHR	leg fat-free mass (right)	0.4925	10.8562	1.8625e-27	Body measurements
WHR	leg predicted mass (right)	0.4927	10.853	1.9304e-27	Body measurements
WHR	leg fat percentage (left)	0.9842	18.2286	3.0583e-74	Body measurements
WHR	leg fat mass (left)	0.9574	17.0536	3.2891e-65	Body measurements
WHR	leg fat-free mass (left)	0.5484	11.7154	1.0632e-31	Body measurements
WHR	leg predicted mass (left)	0.5487	11.7126	1.0985e-31	Body measurements
WHR	arm fat percentage (right)	0.9253	17.0355	4.4773e-65	Body measurements
WHR	arm fat mass (right)	0.9204	16.5067	3.2831e-61	Body measurements
WHR	arm fat-free mass (right)	0.5107	11.603	3.9807e-31	Body measurements
WHR	arm predicted mass (right)	0.512	11.6453	2.4257e-31	Body measurements
WHR	arm fat percentage (left)	0.9315	17.0805	2.0747e-65	Body measurements
WHR	arm fat mass (left)	0.923	16.473	5.7377e-61	Body measurements
WHR	arm fat-free mass (left)	0.5259	11.7372	8.2118e-32	Body measurements
WHR	arm predicted mass (left)	0.5259	11.767	5.7718e-32	Body measurements
WHR	trunk fat percentage	0.8868	16.9753	1.2518e-64	Body measurements
WHR	trunk fat mass	0.8788	16.377	2.7938e-60	Body measurements
WHR	trunk fat-free mass	0.3367	8.5732	1.0062e-17	Body measurements
WHR	trunk predicted mass	0.3367	8.5803	9.4632e-18	Body measurements
WHR	white blood cell (leukocyte) count	0.4392	11.3967	4.3411e-30	Blood cell counts
WHR	red blood cell (erythrocyte) count	0.2227	7.6968	1.3949e-14	Blood cell counts
WHR	haemoglobin concentration	0.218	7.4904	6.8648e-14	Blood cell counts
WHR	haematocrit percentage	0.1955	6.7681	1.3052e-11	Blood cell counts
WHR	mean corpuscular haemoglobin concentration	0.0932	2.8722	0.0041	Blood cell counts
WHR	red blood cell (erythrocyte) distribution width	0.1129	3.9507	7.793e-05	Blood cell counts
WHR	platelet count	0.1004	3.7459	0.0002	Blood cell counts
WHR	platelet crit	0.1173	4.412	1.0242e-05	Blood cell counts
WHR	platelet distribution width	0.0588	2.523	0.0116	Blood cell counts
WHR	lymphocyte count	0.4038	11.3206	1.0378e-29	Blood cell counts
WHR	monocyte count	0.2589	7.736	1.0258e-14	Blood cell counts
WHR	neutrophill count	0.3609	9.8382	7.7045e-23	Blood cell counts
WHR	eosinophill count	0.1993	7.0384	1.9441e-12	Blood cell counts
WHR	reticulocyte percentage	0.6098	12.331	6.1662e-35	Blood cell counts
WHR	reticulocyte count	0.6297	12.8405	9.7235e-38	Blood cell counts
WHR	immature reticulocyte fraction	0.5739	14.2928	2.4275e-46	Blood cell counts
WHR	high light scatter reticulocyte percentage	0.6702	14.2025	8.8374e-46	Blood cell counts
WHR	high light scatter reticulocyte count	0.6738	15.3555	3.2561e-53	Blood cell counts
WHR	alkaline phosphatase	0.214	6.1174	9.513e-10	Biochemical markers
WHR	alanine aminotransferase	0.6193	15.8269	2.0283e-56	Biochemical markers
WHR	apolipoprotein B	0.2417	7.0411	1.9069e-12	Biochemical markers
WHR	aspartate aminotransferase	0.3271	10.0768	6.9983e-24	Biochemical markers
WHR	urea	0.1083	3.2178	0.0013	Biochemical markers
WHR	calcium	0.0641	2.3144	0.0206	Biochemical markers
WHR	C-reactive protein	0.5985	10.8492	2.0124e-27	Biochemical markers
WHR	cystatin C	0.3458	8.958	3.3051e-19	Biochemical markers
WHR	gamma glutamyltransferase	0.4634	13.415	4.9394e-41	Biochemical markers
WHR	glucose	0.5795	9.8579	6.3354e-23	Biochemical markers
WHR	glycated haemoglobin (HbA1c)	0.5774	13.8148	2.0749e-43	Biochemical markers
WHR	total protein	0.1485	5.7078	1.1442e-08	Biochemical markers
WHR	triglycerides	0.6701	15.1414	8.6415e-52	Biochemical markers
WHR	urate	0.5085	13.0622	5.4141e-39	Biochemical markers

## Sheet: Table S4
Table S4 Traits with significant genetic correlations with WHR in male set (Bonferroni-adjusted P < 0.05)
Trait1	Trait2	rg (95%CI)	Z	P	FDR	Group
WHR_male	chronic ischaemic heart disease	0.279 (0.167, 0.391)	4.885	1.0358e-06	0.000261022	Diseases
WHR_male	gonarthrosis [arthrosis of knee]	0.266 (0.139, 0.394)	4.097	4.1786e-05	0.0105301	Diseases
WHR_male	body fat percentage	0.74 (0.675, 0.804)	22.373	7.1975e-111	1.81377e-108	Body measurements
WHR_male	whole body fat mass	0.723 (0.654, 0.792)	20.552	7.3431e-94	1.85046e-91	Body measurements
WHR_male	whole body fat-free mass	0.26 (0.177, 0.344)	6.086	1.1573e-09	2.9164e-07	Body measurements
WHR_male	whole body water mass	0.261 (0.177, 0.344)	6.101	1.0549e-09	2.65835e-07	Body measurements
WHR_male	basal metabolic rate	0.33 (0.245, 0.414)	7.661	1.8418e-14	4.64134e-12	Body measurements
WHR_male	leg fat percentage (right)	0.728 (0.663, 0.794)	21.743	7.971e-105	2.00869e-102	Body measurements
WHR_male	leg fat mass (right)	0.732 (0.663, 0.8)	20.903	5.029e-97	1.26731e-94	Body measurements
WHR_male	leg fat-free mass (right)	0.356 (0.272, 0.441)	8.249	1.6018e-16	4.03654e-14	Body measurements
WHR_male	leg predicted mass (right)	0.357 (0.272, 0.441)	8.257	1.4963e-16	3.77068e-14	Body measurements
WHR_male	leg fat percentage (left)	0.726 (0.661, 0.791)	21.88	4.0301e-106	1.01559e-103	Body measurements
WHR_male	leg fat mass (left)	0.723 (0.654, 0.792)	20.62	1.7969e-94	4.52819e-92	Body measurements
WHR_male	leg fat-free mass (left)	0.416 (0.333, 0.5)	9.732	2.1937e-22	5.52812e-20	Body measurements
WHR_male	leg predicted mass (left)	0.416 (0.332, 0.5)	9.734	2.1549e-22	5.43035e-20	Body measurements
WHR_male	arm fat percentage (right)	0.735 (0.666, 0.803)	21.033	3.2537e-98	8.19932e-96	Body measurements
WHR_male	arm fat mass (right)	0.709 (0.637, 0.781)	19.242	1.6534e-82	4.16657e-80	Body measurements
WHR_male	arm fat-free mass (right)	0.339 (0.255, 0.423)	7.924	2.2958e-15	5.78542e-13	Body measurements
WHR_male	arm predicted mass (right)	0.34 (0.257, 0.424)	7.969	1.6002e-15	4.0325e-13	Body measurements
WHR_male	arm fat percentage (left)	0.73 (0.661, 0.798)	20.83	2.3279e-96	5.86631e-94	Body measurements
WHR_male	arm fat mass (left)	0.71 (0.637, 0.783)	19.009	1.4495e-80	3.65274e-78	Body measurements
WHR_male	arm fat-free mass (left)	0.303 (0.219, 0.387)	7.083	1.4084e-12	3.54917e-10	Body measurements
WHR_male	arm predicted mass (left)	0.309 (0.226, 0.393)	7.231	4.7856e-13	1.20597e-10	Body measurements
WHR_male	trunk fat percentage	0.735 (0.67, 0.8)	22.034	1.3681e-107	3.44761e-105	Body measurements
WHR_male	trunk fat mass	0.717 (0.648, 0.785)	20.471	3.8879e-93	9.79751e-91	Body measurements
WHR_male	white blood cell (leukocyte) count	0.291 (0.193, 0.389)	5.803	6.5173e-09	1.64236e-06	Blood cell counts
WHR_male	lymphocyte count	0.288 (0.176, 0.399)	5.05	4.4158e-07	0.000111278	Blood cell counts
WHR_male	monocyte count	0.278 (0.191, 0.366)	6.231	4.6479e-10	1.17127e-07	Blood cell counts
WHR_male	neutrophill count	0.214 (0.118, 0.311)	4.342	1.411e-05	0.00355572	Blood cell counts
WHR_male	reticulocyte percentage	0.342 (0.239, 0.445)	6.52	7.0103e-11	1.7666e-08	Blood cell counts
WHR_male	reticulocyte count	0.344 (0.237, 0.45)	6.348	2.1804e-10	5.49461e-08	Blood cell counts
WHR_male	immature reticulocyte fraction	0.409 (0.311, 0.507)	8.164	3.2465e-16	8.18118e-14	Blood cell counts
WHR_male	high light scatter reticulocyte percentage	0.361 (0.25, 0.473)	6.352	2.1221e-10	5.34769e-08	Blood cell counts
WHR_male	high light scatter reticulocyte count	0.41 (0.318, 0.501)	8.77	1.7796e-18	4.48459e-16	Blood cell counts
WHR_male	alanine aminotransferase	0.363 (0.267, 0.46)	7.375	1.6451e-13	4.14565e-11	Biochemical markers
WHR_male	aspartate aminotransferase	0.19 (0.097, 0.282)	4.034	5.4893e-05	0.013833	Biochemical markers
WHR_male	C-reactive protein	0.514 (0.345, 0.684)	5.937	2.9036e-09	7.31707e-07	Biochemical markers
WHR_male	cystatin C	0.227 (0.148, 0.307)	5.62	1.9122e-08	4.81874e-06	Biochemical markers
WHR_male	gamma glutamyltransferase	0.294 (0.204, 0.383)	6.45	1.1209e-10	2.82467e-08	Biochemical markers
WHR_male	glucose	0.408 (0.261, 0.555)	5.449	5.0549e-08	1.27383e-05	Biochemical markers
WHR_male	glycated haemoglobin (HbA1c)	0.417 (0.322, 0.513)	8.558	1.1447e-17	2.88464e-15	Biochemical markers
WHR_male	triglycerides	0.294 (0.198, 0.39)	6	1.9732e-09	4.97246e-07	Biochemical markers
WHR_male	urate	0.25 (0.157, 0.342)	5.28	1.2885e-07	3.24702e-05	Biochemical markers

## Sheet: Table S5
Table S5 Traits with significant genetic correlations with WHR in female set (Bonferroni-adjusted P < 0.05)
Trait1	Trait2	rg (95%CI)	Z	P	FDR	Group
WHR_female	mononeuropathies of upper limb	0.234 (0.139, 0.328)	4.821	1.431e-06	0.000363474	Diseases
WHR_female	chronic ischaemic heart disease	0.343 (0.206, 0.48)	4.91	9.0866e-07	0.0002308	Diseases
WHR_female	cholelithiasis	0.367 (0.237, 0.497)	5.534	3.13e-08	7.9502e-06	Diseases
WHR_female	gonarthrosis [arthrosis of knee]	0.27 (0.138, 0.401)	4.017	5.8922e-05	0.0149662	Diseases
WHR_female	other disorders of urinary system	0.316 (0.199, 0.433)	5.298	1.17e-07	2.9718e-05	Diseases
WHR_female	body fat percentage	0.457 (0.374, 0.54)	10.761	5.2866e-27	1.3428e-24	Body measurements
WHR_female	whole body fat mass	0.439 (0.358, 0.52)	10.583	3.5649e-26	9.05485e-24	Body measurements
WHR_female	whole body fat-free mass	0.266 (0.196, 0.337)	7.392	1.4431e-13	3.66547e-11	Body measurements
WHR_female	whole body water mass	0.267 (0.197, 0.338)	7.437	1.0326e-13	2.6228e-11	Body measurements
WHR_female	basal metabolic rate	0.32 (0.248, 0.393)	8.703	3.2347e-18	8.21614e-16	Body measurements
WHR_female	leg fat percentage (right)	0.504 (0.43, 0.577)	13.478	2.1076e-41	5.3533e-39	Body measurements
WHR_female	leg fat mass (right)	0.463 (0.385, 0.541)	11.663	1.9713e-31	5.0071e-29	Body measurements
WHR_female	leg fat-free mass (right)	0.251 (0.177, 0.325)	6.674	2.4919e-11	6.32943e-09	Body measurements
WHR_female	leg predicted mass (right)	0.252 (0.178, 0.325)	6.667	2.6097e-11	6.62864e-09	Body measurements
WHR_female	leg fat percentage (left)	0.5 (0.427, 0.574)	13.303	2.2151e-40	5.62635e-38	Body measurements
WHR_female	leg fat mass (left)	0.463 (0.385, 0.541)	11.608	3.7325e-31	9.48055e-29	Body measurements
WHR_female	leg fat-free mass (left)	0.273 (0.199, 0.346)	7.259	3.8934e-13	9.88924e-11	Body measurements
WHR_female	leg predicted mass (left)	0.272 (0.199, 0.346)	7.275	3.4671e-13	8.80643e-11	Body measurements
WHR_female	arm fat percentage (right)	0.448 (0.367, 0.529)	10.817	2.867e-27	7.28218e-25	Body measurements
WHR_female	arm fat mass (right)	0.444 (0.364, 0.523)	10.867	1.657e-27	4.20878e-25	Body measurements
WHR_female	arm fat-free mass (right)	0.287 (0.219, 0.355)	8.265	1.3944e-16	3.54178e-14	Body measurements
WHR_female	arm predicted mass (right)	0.289 (0.221, 0.358)	8.272	1.3136e-16	3.33654e-14	Body measurements
WHR_female	arm fat percentage (left)	0.453 (0.372, 0.534)	10.985	4.517e-28	1.14732e-25	Body measurements
WHR_female	arm fat mass (left)	0.443 (0.363, 0.524)	10.748	6.0343e-27	1.53271e-24	Body measurements
WHR_female	arm fat-free mass (left)	0.331 (0.259, 0.402)	9.051	1.4195e-19	3.60553e-17	Body measurements
WHR_female	arm predicted mass (left)	0.333 (0.262, 0.403)	9.267	1.9236e-20	4.88594e-18	Body measurements
WHR_female	trunk fat percentage	0.412 (0.325, 0.498)	9.307	1.3157e-20	3.34188e-18	Body measurements
WHR_female	trunk fat mass	0.409 (0.326, 0.493)	9.582	9.5532e-22	2.42651e-19	Body measurements
WHR_female	trunk fat-free mass	0.25 (0.18, 0.32)	6.985	2.8415e-12	7.21741e-10	Body measurements
WHR_female	trunk predicted mass	0.25 (0.18, 0.32)	7.017	2.2601e-12	5.74065e-10	Body measurements
WHR_female	white blood cell (leukocyte) count	0.273 (0.208, 0.338)	8.257	1.4886e-16	3.78104e-14	Blood cell counts
WHR_female	red blood cell (erythrocyte) count	0.18 (0.123, 0.236)	6.224	4.8456e-10	1.23078e-07	Blood cell counts
WHR_female	haemoglobin concentration	0.202 (0.131, 0.274)	5.559	2.7104e-08	6.88442e-06	Blood cell counts
WHR_female	haematocrit percentage	0.174 (0.105, 0.242)	4.995	5.8776e-07	0.000149291	Blood cell counts
WHR_female	lymphocyte count	0.278 (0.203, 0.354)	7.234	4.7007e-13	1.19398e-10	Blood cell counts
WHR_female	neutrophill count	0.214 (0.15, 0.279)	6.528	6.6834e-11	1.69758e-08	Blood cell counts
WHR_female	reticulocyte percentage	0.351 (0.251, 0.451)	6.894	5.4264e-12	1.37831e-09	Blood cell counts
WHR_female	reticulocyte count	0.391 (0.293, 0.489)	7.795	6.4559e-15	1.6398e-12	Blood cell counts
WHR_female	immature reticulocyte fraction	0.37 (0.291, 0.449)	9.143	6.0647e-20	1.54043e-17	Blood cell counts
WHR_female	high light scatter reticulocyte percentage	0.375 (0.276, 0.474)	7.437	1.0327e-13	2.62306e-11	Blood cell counts
WHR_female	high light scatter reticulocyte count	0.423 (0.343, 0.503)	10.39	2.7501e-25	6.98525e-23	Blood cell counts
WHR_female	alanine aminotransferase	0.34 (0.264, 0.417)	8.727	2.6247e-18	6.66674e-16	Biochemical markers
WHR_female	apolipoprotein B	0.278 (0.141, 0.414)	3.991	6.5883e-05	0.0167343	Biochemical markers
WHR_female	aspartate aminotransferase	0.181 (0.099, 0.262)	4.352	1.3495e-05	0.00342773	Biochemical markers
WHR_female	C-reactive protein	0.293 (0.21, 0.376)	6.9	5.2094e-12	1.32319e-09	Biochemical markers
WHR_female	cystatin C	0.15 (0.081, 0.218)	4.279	1.8764e-05	0.00476606	Biochemical markers
WHR_female	gamma glutamyltransferase	0.272 (0.201, 0.344)	7.452	9.2129e-14	2.34008e-11	Biochemical markers
WHR_female	glucose	0.327 (0.219, 0.434)	5.952	2.6568e-09	6.74827e-07	Biochemical markers
WHR_female	glycated haemoglobin (HbA1c)	0.365 (0.281, 0.448)	8.521	1.5781e-17	4.00837e-15	Biochemical markers
WHR_female	triglycerides	0.48 (0.385, 0.574)	9.981	1.841e-23	4.67614e-21	Biochemical markers
WHR_female	urate	0.307 (0.235, 0.379)	8.339	7.4863e-17	1.90152e-14	Biochemical markers

## Sheet: Table S6
Table S6 The sex-specific local shared loci of 5 diseases with WHR
Trait1	Trait2	Loci	Female			Male
			rg (95%CI)	P	FDR	rg (95%CI)	P	FDR
WHR	G56	8.93	NA	NA	NA	0.695 (0.367, 1)	0.000188671	0.00150937
WHR	G56	14.69	0.529 (0.163, 0.957)	0.00526844	0.0368791	NA	NA	NA
WHR	G56	17.54	NA	NA	NA	-0.755 (-1, -0.417)	0.000100349	0.000802792
WHR	I25	5.119	0.4 (0.077, 0.778)	0.0217868	0.435736	NA	NA	NA
WHR	I25	6.52	0.664 (0.453, 0.886)	1.34219e-07	2.68438e-06	NA	NA	NA
WHR	I25	8.37	0.56 (0.256, 0.908)	0.00107659	0.0215318	NA	NA	NA
WHR	I25	12.27	0.394 (0.018, 0.821)	0.0432499	0.864998	NA	NA	NA
WHR	I25	19.6	-0.406 (-0.786, -0.052)	0.0261401	0.522802	NA	NA	NA
WHR	K80	1.2	-0.39 (-0.832, 0.002)	0.048834	0.634842	NA	NA	NA
WHR	K80	1.7	0.448 (0.107, 0.845)	0.0131885	0.171451	NA	NA	NA
WHR	K80	2.48	-0.264 (-0.535, -0.018)	0.0325047	0.422561	NA	NA	NA
WHR	K80	8.93	NA	NA	NA	0.442 (0.104, 0.826)	0.0136964	0.0273928
WHR	K80	10.117	0.56 (0.196, 1)	0.00457456	0.0594693	NA	NA	NA
WHR	M17	1.169	-0.421 (-0.752, -0.124)	0.00848531	0.110309	NA	NA	NA
WHR	M17	18.21	-0.365 (-0.746, -0.011)	0.0430928	0.560206	NA	NA	NA
WHR	M17	19.35	-0.339 (-0.685, -0.01)	0.0429331	0.55813	NA	NA	NA
WHR	N39	14.5	0.565 (0.188, 1)	0.0050032	0.0450288	NA	NA	NA
WHR	N39	14.7	-0.425 (-0.867, -0.048)	0.0307168	0.276451	NA	NA	NA
WHR	N39	20.1	NA	NA	NA	-0.475 (-0.86, -0.14)	0.00778502	0.0467101

## Sheet: Table S7
Table S7 The relationship of WHR with complex traits in female and male
Exposure	Outcome	Group	Female		Male
			beta (95%CI)	P	beta (95%CI)	P
WHR	malignant neoplasm of stomach	Diseases	1.9 (-0.499, 4.299)	0.120662	2.924 (0.922, 4.925)	0.00419074
WHR	malignant neoplasm of colon	Diseases	0.246 (-0.611, 1.103)	0.573377	1.762 (0.846, 2.679)	0.000163255
WHR	malignant neoplasm of bronchus and lung	Diseases	3.206 (2.339, 4.073)	4.15205e-13	2.498 (1.489, 3.508)	1.22917e-06
WHR	benign neoplasm of colon, rectum, anus and anal canal	Diseases	7.648 (-22.175, 37.47)	0.61524	-25.114 (-62.815, 12.587)	0.191684
WHR	iron deficiency anaemia	Diseases	1.235 (0.91, 1.561)	1.02211e-13	1.82 (1.327, 2.314)	4.57716e-13
WHR	insulin-dependent diabetes mellitus	Diseases	4.868 (3.984, 5.753)	3.81509e-27	3.436 (2.573, 4.299)	6.00582e-15
WHR	non-insulin-dependent diabetes mellitus	Diseases	8.98 (8.628, 9.332)	0	6.156 (5.79, 6.521)	2.82387e-239
WHR	other disorders of pancreatic internal secretion	Diseases	4.3 (3.426, 5.175)	5.42605e-22	3.916 (3.042, 4.79)	1.62292e-18
WHR	sleep disorders	Diseases	1.773 (1.315, 2.231)	3.33269e-14	2.226 (1.75, 2.702)	4.98898e-20
WHR	mononeuropathies of upper limb	Diseases	1.111 (0.766, 1.456)	2.79261e-10	0.604 (0.047, 1.161)	0.0336686
WHR	mononeuropathies of lower limb	Diseases	-0.817 (-1.533, -0.1)	0.0254456	-0.86 (-2.229, 0.51)	0.218595
WHR	other disorders of eyelid	Diseases	0.57 (0.128, 1.012)	0.0115641	0.933 (0.336, 1.53)	0.00220065
WHR	senile cataract	Diseases	0.54 (0.214, 0.865)	0.00115015	1.405 (0.952, 1.857)	1.17505e-09
WHR	other cataract	Diseases	0.363 (0.087, 0.638)	0.00994233	1.011 (0.638, 1.385)	1.12951e-07
WHR	disorders of vitreous body	Diseases	-0.072 (-0.608, 0.464)	0.7933	0.03 (-0.744, 0.803)	0.940347
WHR	suppurative and unspecified otitis media	Diseases	0.595 (0.01, 1.179)	0.0461155	0.288 (-0.516, 1.091)	0.482913
WHR	perforation of tympanic membrane	Diseases	1.334 (-0.032, 2.7)	0.0555463	0.122 (-1.567, 1.811)	0.887079
WHR	essential (primary) hypertension	Diseases	3.79 (3.592, 3.989)	9.6183e-307	3.447 (3.195, 3.7)	8.43211e-158
WHR	angina pectoris	Diseases	3.008 (2.625, 3.392)	2.36485e-53	2.598 (2.238, 2.958)	2.11135e-45
WHR	acute myocardial infarction	Diseases	3.475 (2.934, 4.016)	2.71352e-36	2.32 (1.919, 2.722)	1.00453e-29
WHR	chronic ischaemic heart disease	Diseases	3.294 (2.95, 3.637)	1.08142e-78	2.454 (2.148, 2.759)	6.99325e-56
WHR	pulmonary embolism	Diseases	1.271 (0.739, 1.803)	2.80588e-06	1.781 (1.15, 2.413)	3.19977e-08
WHR	heart failure	Diseases	1.843 (1.341, 2.346)	6.34596e-13	2.682 (2.223, 3.14)	1.8355e-30
WHR	cerebral infarction	Diseases	1.654 (0.987, 2.32)	1.16402e-06	2.249 (1.606, 2.892)	7.18174e-12
WHR	stroke, not specified as haemorrhage or infarction	Diseases	2.09 (1.411, 2.769)	1.63411e-09	1.941 (1.28, 2.601)	8.61044e-09
WHR	atherosclerosis	Diseases	3.95 (2.858, 5.043)	1.37863e-12	5.102 (4.224, 5.979)	4.27619e-30
WHR	other peripheral vascular diseases	Diseases	0.173 (-0.375, 0.722)	0.535434	2.929 (2.325, 3.532)	1.85871e-21
WHR	arterial embolism and thrombosis	Diseases	2.821 (1.277, 4.365)	0.000342172	4.817 (3.662, 5.972)	2.96907e-16
WHR	other disorders of arteries and arterioles	Diseases	2.869 (1.756, 3.983)	4.36995e-07	4.244 (3.264, 5.225)	2.2277e-17
WHR	phlebitis and thrombophlebitis	Diseases	0.375 (-0.048, 0.798)	0.0820903	0.894 (0.341, 1.448)	0.0015441
WHR	haemorrhoids	Diseases	1.15 (0.789, 1.512)	4.51753e-10	0.453 (0.008, 0.898)	0.0459691
WHR	hypotension	Diseases	1.289 (0.854, 1.725)	6.63371e-09	2.183 (1.706, 2.66)	3.01836e-19
WHR	nasal polyp	Diseases	1.107 (0.274, 1.939)	0.00920164	2.343 (1.599, 3.086)	6.53106e-10
WHR	other disorders of nose and nasal sinuses	Diseases	1.291 (0.801, 1.782)	2.50593e-07	1.144 (0.606, 1.683)	3.07905e-05
WHR	other chronic obstructive pulmonary disease	Diseases	3.65 (3.244, 4.057)	2.59102e-69	5.301 (4.844, 5.758)	1.81387e-114
WHR	asthma	Diseases	2.05 (1.815, 2.285)	1.50888e-65	3.079 (2.755, 3.402)	1.1627e-77
WHR	dental caries	Diseases	2.052 (1.273, 2.83)	2.40869e-07	2.147 (1.246, 3.048)	3.00431e-06
WHR	diseases of tongue	Diseases	0.221 (-0.676, 1.118)	0.629136	0.598 (-0.701, 1.898)	0.366597
WHR	oesophagitis	Diseases	2.488 (2.032, 2.944)	1.09925e-26	2.761 (2.232, 3.29)	1.36744e-24
WHR	gastro-oesophageal reflux disease	Diseases	2.227 (1.996, 2.458)	1.41344e-79	2.404 (2.1, 2.708)	2.48013e-54
WHR	other diseases of oesophagus	Diseases	2.622 (2.198, 3.046)	7.60862e-34	2.925 (2.46, 3.39)	5.80075e-35
WHR	gastric ulcer	Diseases	1.905 (1.349, 2.462)	1.86724e-11	2.006 (1.375, 2.637)	4.66958e-10
WHR	gastritis and duodenitis	Diseases	1.699 (1.44, 1.957)	7.14498e-38	2.201 (1.868, 2.534)	1.82223e-38
WHR	dyspepsia	Diseases	0.775 (0.365, 1.184)	0.000211316	1.155 (0.542, 1.769)	0.000225206
WHR	other diseases of stomach and duodenum	Diseases	2.62 (2.221, 3.02)	8.58969e-38	2.078 (1.533, 2.623)	7.53523e-14
WHR	umbilical hernia	Diseases	1.329 (0.51, 2.147)	0.0014604	7.146 (6.528, 7.764)	1.04687e-113
WHR	ventral hernia	Diseases	1.584 (0.894, 2.273)	6.72045e-06	4.095 (3.33, 4.86)	9.04482e-26
WHR	diaphragmatic hernia	Diseases	2.758 (2.502, 3.013)	2.12218e-99	2.92 (2.575, 3.266)	9.35348e-62
WHR	other non-infective gastro-enteritis and colitis	Diseases	1.278 (0.941, 1.616)	1.19853e-13	1.765 (1.286, 2.243)	4.76215e-13
WHR	diverticular disease of intestine	Diseases	2.061 (1.818, 2.304)	3.79118e-62	2.74 (2.431, 3.049)	1.16641e-67
WHR	other functional intestinal disorders	Diseases	1.216 (0.905, 1.527)	1.73e-14	1.673 (1.252, 2.094)	6.75823e-15
WHR	fissure and fistula of anal and rectal regions	Diseases	0.299 (-0.509, 1.107)	0.46889	0.847 (0.007, 1.686)	0.0480884
WHR	abscess of anal and rectal regions	Diseases	0.204 (-1.099, 1.508)	0.758756	0.975 (-0.087, 2.038)	0.0719077
WHR	other diseases of anus and rectum	Diseases	0.932 (0.635, 1.229)	7.54487e-10	1.44 (1.082, 1.797)	3.07822e-15
WHR	other diseases of intestine	Diseases	1.678 (1.343, 2.014)	9.64269e-23	2.419 (2.042, 2.795)	2.28081e-36
WHR	other diseases of liver	Diseases	5.025 (4.558, 5.492)	8.04202e-99	4.317 (3.758, 4.876)	9.26205e-52
WHR	cholelithiasis	Diseases	2.583 (2.291, 2.876)	4.80325e-67	2.888 (2.403, 3.373)	1.76335e-31
WHR	cholecystitis	Diseases	2.243 (1.58, 2.907)	3.38082e-11	2.193 (1.263, 3.122)	3.77758e-06
WHR	acute pancreatitis	Diseases	1.909 (1.078, 2.74)	6.73514e-06	3.244 (2.263, 4.226)	9.12401e-11
WHR	postprocedural disorders of digestive system, not elsewhere classified	Diseases	0.235 (-0.827, 1.296)	0.665104	1.327 (0.193, 2.461)	0.0218256
WHR	cutaneous abscess, furuncle and carbuncle	Diseases	1.635 (1.103, 2.167)	1.67888e-09	1.898 (1.241, 2.555)	1.48897e-08
WHR	cellulitis	Diseases	1.295 (0.948, 1.643)	2.73218e-13	0.985 (0.582, 1.389)	1.67741e-06
WHR	pilonidal cyst	Diseases	0.024 (-1.931, 1.979)	0.980631	0.2 (-1.379, 1.778)	0.80401
WHR	psoriasis	Diseases	1.461 (0.967, 1.955)	6.81151e-09	1.324 (0.737, 1.911)	9.77713e-06
WHR	nail disorders	Diseases	0.88 (0.293, 1.467)	0.00328909	0.415 (-0.265, 1.094)	0.231942
WHR	hypertrophic disorders of skin	Diseases	0.862 (0.065, 1.659)	0.0340445	1.421 (0.345, 2.496)	0.00961412
WHR	other rheumatoid arthritis	Diseases	1.162 (0.679, 1.645)	2.36965e-06	2.071 (1.291, 2.852)	1.98038e-07
WHR	other arthritis	Diseases	0.909 (0.629, 1.188)	1.90662e-10	0.963 (0.556, 1.371)	3.62146e-06
WHR	polyarthrosis	Diseases	0.968 (0.546, 1.391)	7.10905e-06	0.966 (0.266, 1.666)	0.00683246
WHR	coxarthrosis [arthrosis of hip]	Diseases	0.65 (0.307, 0.993)	0.000203282	-1.449 (-1.941, -0.957)	7.7615e-09
WHR	gonarthrosis [arthrosis of knee]	Diseases	0.428 (0.132, 0.724)	0.00456848	-0.316 (-0.688, 0.057)	0.0966239
WHR	other arthrosis	Diseases	0.547 (0.33, 0.764)	8.00267e-07	0.124 (-0.189, 0.437)	0.436626
WHR	acquired deformities of fingers and toes	Diseases	-0.778 (-1.127, -0.429)	1.26516e-05	-0.454 (-1.292, 0.385)	0.288896
WHR	other acquired deformities of limbs	Diseases	0.497 (-0.235, 1.229)	0.183409	-0.05 (-1.036, 0.937)	0.921134
WHR	internal derangement of knee	Diseases	-0.021 (-0.458, 0.415)	0.923923	-1.531 (-2.008, -1.054)	3.19363e-10
WHR	other joint disorders, not elsewhere classified	Diseases	0.502 (0.285, 0.719)	5.7499e-06	0.295 (0.001, 0.588)	0.0491712
WHR	spondylosis	Diseases	0.675 (0.361, 0.989)	2.5203e-05	0.601 (0.158, 1.045)	0.00791355
WHR	cervical disk disorders	Diseases	0.099 (-0.764, 0.963)	0.821823	0.111 (-0.937, 1.16)	0.835133
WHR	other intervertebral disk disorders	Diseases	0.425 (0.065, 0.785)	0.0207	-0.318 (-0.786, 0.15)	0.183399
WHR	dorsalgia	Diseases	0.555 (0.328, 0.783)	1.69467e-06	0.616 (0.309, 0.923)	8.58783e-05
WHR	synovitis and tenosynovitis	Diseases	0.293 (-0.109, 0.696)	0.15334	-0.177 (-0.769, 0.415)	0.556825
WHR	other disorders of synovium and tendon	Diseases	0.328 (-0.183, 0.839)	0.207813	0.457 (-0.351, 1.265)	0.267984
WHR	shoulder lesions	Diseases	0.52 (0.188, 0.852)	0.00214658	0.46 (0.02, 0.899)	0.0404753
WHR	other soft tissue disorders, not elsewhere classified	Diseases	0.593 (0.376, 0.81)	8.49346e-08	0.86 (0.559, 1.16)	2.16073e-08
WHR	acute renal failure	Diseases	3.003 (2.571, 3.436)	3.97395e-42	3.398 (2.975, 3.821)	7.53048e-56
WHR	calculus of kidney and ureter	Diseases	2.8 (2.149, 3.45)	3.4238e-17	1.93 (1.381, 2.479)	5.42676e-12
WHR	unspecified renal colic	Diseases	2.394 (1.405, 3.383)	2.09989e-06	2.048 (1.226, 2.87)	1.05674e-06
WHR	other disorders of bladder	Diseases	0.911 (0.436, 1.385)	0.000169361	0.335 (-0.133, 0.804)	0.160866
WHR	urethral stricture	Diseases	0.68 (-0.27, 1.63)	0.160668	0.332 (-0.489, 1.153)	0.428195
WHR	other disorders of urinary system	Diseases	1.27 (1.029, 1.51)	4.55975e-25	1.023 (0.628, 1.417)	3.78425e-07
WHR	body fat percentage	Body measurements	7.149 (6.838, 7.459)	0	17.066 (16.703, 17.43)	0
WHR	whole body fat mass	Body measurements	2.15 (1.847, 2.452)	5.16029e-44	11.007 (10.646, 11.367)	0
WHR	whole body fat-free mass	Body measurements	-2.031 (-2.336, -1.726)	6.71612e-39	-9.63 (-10.269, -8.992)	1.80335e-191
WHR	whole body water mass	Body measurements	-1.53 (-1.753, -1.308)	2.64514e-41	-7.281 (-7.751, -6.811)	1.7295e-201
WHR	basal metabolic rate	Body measurements	-200.554 (-235.152, -165.956)	6.7023e-30	-1035.291 (-1113.559, -957.023)	8.86011e-148
WHR	leg fat percentage (right)	Body measurements	7.339 (7.11, 7.567)	0	15.18 (14.791, 15.569)	0
WHR	leg fat mass (right)	Body measurements	0.053 (0.015, 0.09)	0.00640513	1.431 (1.363, 1.5)	0
WHR	leg fat-free mass (right)	Body measurements	-0.886 (-0.943, -0.83)	5.0605e-207	-1.875 (-1.983, -1.767)	6.43623e-253
WHR	leg predicted mass (right)	Body measurements	-0.831 (-0.884, -0.778)	3.25389e-207	-1.76 (-1.861, -1.659)	2.90498e-253
WHR	leg fat percentage (left)	Body measurements	7.088 (6.869, 7.308)	0	13.018 (12.678, 13.358)	0
WHR	leg fat mass (left)	Body measurements	0.049 (0.011, 0.086)	0.0104143	1.211 (1.149, 1.273)	1.11254e-308
WHR	leg fat-free mass (left)	Body measurements	-0.801 (-0.855, -0.748)	1.92586e-189	-1.357 (-1.457, -1.257)	1.20531e-155
WHR	leg predicted mass (left)	Body measurements	-0.75 (-0.8, -0.7)	3.26042e-189	-1.271 (-1.365, -1.177)	2.58745e-155
WHR	arm fat percentage (right)	Body measurements	5.735 (5.43, 6.039)	8.08933e-297	9.029 (8.726, 9.331)	0
WHR	arm fat mass (right)	Body measurements	-0.209 (-0.224, -0.194)	4.39029e-164	0.003 (-0.02, 0.025)	0.824338
WHR	arm fat-free mass (right)	Body measurements	-0.001 (-0.02, 0.019)	0.952638	-0.57 (-0.613, -0.527)	2.48566e-148
WHR	arm predicted mass (right)	Body measurements	0.002 (-0.017, 0.02)	0.87116	-0.535 (-0.575, -0.494)	9.24662e-147
WHR	arm fat percentage (left)	Body measurements	5.546 (5.258, 5.833)	1.11392e-308	10.24 (9.898, 10.582)	0
WHR	arm fat mass (left)	Body measurements	-0.305 (-0.323, -0.287)	6.29344e-242	-0.017 (-0.043, 0.009)	0.191784
WHR	arm fat-free mass (left)	Body measurements	0.004 (-0.016, 0.023)	0.720661	-0.7 (-0.748, -0.652)	3.59472e-178
WHR	arm predicted mass (left)	Body measurements	0.001 (-0.017, 0.019)	0.93362	-0.655 (-0.701, -0.608)	1.6116e-167
WHR	trunk fat percentage	Body measurements	7.784 (7.343, 8.225)	1.64291e-261	20.262 (19.806, 20.718)	0
WHR	trunk fat mass	Body measurements	2.564 (2.33, 2.798)	3.62634e-102	8.515 (8.267, 8.764)	0
WHR	trunk fat-free mass	Body measurements	-0.35 (-0.527, -0.173)	0.000108262	-5.173 (-5.549, -4.797)	5.01743e-160
WHR	trunk predicted mass	Body measurements	-0.324 (-0.494, -0.155)	0.000175238	-4.928 (-5.289, -4.567)	2.62518e-157
WHR	white blood cell (leukocyte) count	Blood cell counts	2.707 (2.55, 2.864)	8.99167e-250	3.624 (3.388, 3.86)	2.12211e-198
WHR	red blood cell (erythrocyte) count	Blood cell counts	0.384 (0.355, 0.413)	3.31611e-152	0.493 (0.452, 0.534)	2.60556e-121
WHR	haemoglobin concentration	Blood cell counts	1.077 (0.996, 1.159)	9.1859e-147	1.494 (1.381, 1.608)	4.00349e-147
WHR	haematocrit percentage	Blood cell counts	2.622 (2.381, 2.862)	7.13723e-101	4.084 (3.749, 4.419)	9.43728e-126
WHR	mean corpuscular haemoglobin concentration	Blood cell counts	0.425 (0.331, 0.52)	1.22281e-18	0.182 (0.062, 0.303)	0.0030266
WHR	red blood cell (erythrocyte) distribution width	Blood cell counts	-0.19 (-0.28, -0.101)	3.01996e-05	0.133 (0.037, 0.229)	0.00667318
WHR	platelet count	Blood cell counts	66.517 (61.26, 71.774)	1.8221e-135	51.692 (45.434, 57.949)	6.84836e-59
WHR	platelet crit	Blood cell counts	0.041 (0.036, 0.045)	3.00906e-79	0.041 (0.036, 0.046)	4.27974e-57
WHR	platelet distribution width	Blood cell counts	0.232 (0.188, 0.277)	1.39934e-24	0.153 (0.093, 0.212)	4.69584e-07
WHR	lymphocyte count	Blood cell counts	0.778 (0.702, 0.854)	3.17261e-89	0.568 (0.422, 0.714)	2.34488e-14
WHR	monocyte count	Blood cell counts	0.148 (0.129, 0.167)	3.20517e-53	0.273 (0.248, 0.299)	1.45642e-99
WHR	neutrophill count	Blood cell counts	1.69 (1.572, 1.807)	5.98322e-174	2.666 (2.51, 2.822)	3.67319e-244
WHR	eosinophill count	Blood cell counts	0.087 (0.075, 0.098)	1.04138e-48	0.1 (0.084, 0.115)	8.74671e-36
WHR	reticulocyte percentage	Blood cell counts	1.341 (1.266, 1.416)	4.14888e-268	1.225 (1.135, 1.316)	7.8192e-154
WHR	reticulocyte count	Blood cell counts	0.062 (0.059, 0.065)	0	0.064 (0.059, 0.068)	6.90039e-184
WHR	immature reticulocyte fraction	Blood cell counts	0.101 (0.096, 0.106)	0	0.1 (0.093, 0.106)	3.63084e-197
WHR	high light scatter reticulocyte percentage	Blood cell counts	0.532 (0.505, 0.56)	1.11254e-308	0.471 (0.447, 0.494)	0
WHR	high light scatter reticulocyte count	Blood cell counts	0.024 (0.023, 0.025)	0	0.024 (0.023, 0.025)	0
WHR	alkaline phosphatase	Biochemical markers	25.632 (23.3, 27.965)	9.77755e-103	29.832 (26.989, 32.675)	7.81562e-94
WHR	alanine aminotransferase	Biochemical markers	25.952 (24.892, 27.013)	0	29.995 (28.333, 31.657)	1.365e-272
WHR	apolipoprotein B	Biochemical markers	0.429 (0.408, 0.449)	0	0.22 (0.193, 0.247)	1.40997e-57
WHR	aspartate aminotransferase	Biochemical markers	9.516 (8.651, 10.381)	7.49816e-103	6.946 (5.655, 8.236)	5.21473e-26
WHR	urea	Biochemical markers	0.209 (0.097, 0.32)	0.000243692	-0.066 (-0.227, 0.095)	0.419448
WHR	calcium	Biochemical markers	0.088 (0.079, 0.097)	2.83394e-83	0.058 (0.047, 0.068)	1.11235e-26
WHR	C-reactive protein	Biochemical markers	3.121 (2.761, 3.481)	1.17828e-64	3.972 (3.476, 4.467)	1.29705e-55
WHR	cystatin C	Biochemical markers	0.08 (0.068, 0.093)	1.50982e-35	0.202 (0.183, 0.22)	5.27387e-97
WHR	gamma glutamyltransferase	Biochemical markers	57.233 (54.232, 60.235)	4.59274e-304	88.281 (82.749, 93.812)	6.8471e-214
WHR	glucose	Biochemical markers	1.496 (1.401, 1.591)	2.12759e-209	1.794 (1.636, 1.952)	2.50953e-109
WHR	glycated haemoglobin (HbA1c)	Biochemical markers	11.183 (10.708, 11.657)	0	11.859 (11.086, 12.633)	1.94919e-197
WHR	total protein	Biochemical markers	3.303 (2.928, 3.677)	8.88527e-67	3.818 (3.343, 4.293)	8.76339e-56
WHR	triglycerides	Biochemical markers	3.538 (3.471, 3.605)	0	3.076 (2.952, 3.2)	0
WHR	urate	Biochemical markers	133.014 (127.882, 138.147)	0	104.943 (97.223, 112.663)	6.4006e-156

## Sheet: Table S8
Table S8 The relationship of WHR PGS with complex traits in female and male
Exposure	Outcome	Group	Mixe sex			Female			Male
			beta (95%CI)	OR (95%CI)	P	beta (95%CI)	OR (95%CI)	P	beta (95%CI)	OR (95%CI)	P
WHR PGS	malignant neoplasm of stomach	Diseases	0.023 (0.012, 0.034)	1.023 (1.012, 1.034)	3.753e-05	0.004 (-0.011, 0.019)	1.004 (0.989, 1.019)	0.614836	0.012 (0.002, 0.021)	1.012 (1.002, 1.021)	0.0137547
WHR PGS	malignant neoplasm of colon	Diseases	0.003 (-0.001, 0.008)	1.003 (0.999, 1.008)	0.116215	0.001 (-0.004, 0.006)	1.001 (0.996, 1.006)	0.690304	0.001 (-0.003, 0.005)	1.001 (0.997, 1.005)	0.615075
WHR PGS	malignant neoplasm of bronchus and lung	Diseases	0.013 (0.009, 0.018)	1.013 (1.009, 1.018)	3.17322e-08	0.011 (0.005, 0.016)	1.011 (1.005, 1.016)	0.000112896	0.005 (0.001, 0.01)	1.005 (1.001, 1.01)	0.0185541
WHR PGS	benign neoplasm of colon, rectum, anus and anal canal	Diseases	0.108 (-0.06, 0.275)	1.114 (0.942, 1.317)	0.207348	0.055 (-0.141, 0.251)	1.056 (0.868, 1.285)	0.583501	0.109 (-0.072, 0.289)	1.115 (0.931, 1.335)	0.23762
WHR PGS	iron deficiency anaemia	Diseases	0.003 (0.001, 0.005)	1.003 (1.001, 1.005)	0.000804035	0.002 (0, 0.004)	1.002 (1, 1.004)	0.0522129	-0.001 (-0.003, 0.002)	0.999 (0.997, 1.002)	0.570456
WHR PGS	insulin-dependent diabetes mellitus	Diseases	0.01 (0.005, 0.015)	1.01 (1.005, 1.015)	3.24871e-05	0.01 (0.004, 0.015)	1.01 (1.004, 1.015)	0.00131188	0.002 (-0.002, 0.007)	1.002 (0.998, 1.007)	0.251083
WHR PGS	non-insulin-dependent diabetes mellitus	Diseases	0.019 (0.017, 0.02)	1.019 (1.017, 1.021)	5.70852e-92	0.017 (0.015, 0.02)	1.018 (1.015, 1.02)	4.61154e-54	0.005 (0.003, 0.007)	1.005 (1.003, 1.007)	2.84284e-09
WHR PGS	other disorders of pancreatic internal secretion	Diseases	0.013 (0.008, 0.018)	1.013 (1.008, 1.018)	7.88942e-08	0.007 (0.001, 0.013)	1.007 (1.002, 1.013)	0.0133999	0.004 (0, 0.009)	1.004 (1, 1.009)	0.0542255
WHR PGS	sleep disorders	Diseases	0.004 (0.001, 0.006)	1.004 (1.001, 1.006)	0.00308279	0.001 (-0.002, 0.003)	1.001 (0.998, 1.003)	0.701458	0.002 (0, 0.004)	1.002 (1, 1.004)	0.117046
WHR PGS	mononeuropathies of upper limb	Diseases	0.006 (0.004, 0.008)	1.006 (1.004, 1.009)	7.21332e-09	0.005 (0.003, 0.007)	1.005 (1.003, 1.007)	7.1743e-06	0.002 (-0.001, 0.004)	1.002 (0.999, 1.004)	0.179104
WHR PGS	mononeuropathies of lower limb	Diseases	0.007 (0.002, 0.011)	1.007 (1.002, 1.011)	0.00478804	0.002 (-0.002, 0.006)	1.002 (0.998, 1.006)	0.371226	0.004 (-0.002, 0.01)	1.004 (0.998, 1.01)	0.175721
WHR PGS	other disorders of eyelid	Diseases	0.003 (0, 0.005)	1.003 (1, 1.005)	0.0461693	0.004 (0.001, 0.007)	1.004 (1.001, 1.007)	0.0038108	0.001 (-0.002, 0.004)	1.001 (0.998, 1.004)	0.416288
WHR PGS	senile cataract	Diseases	0.003 (0.001, 0.005)	1.003 (1.001, 1.005)	0.00282959	0.002 (0, 0.004)	1.002 (1, 1.004)	0.039331	0.001 (-0.001, 0.003)	1.001 (0.999, 1.003)	0.423627
WHR PGS	other cataract	Diseases	0.001 (0, 0.003)	1.001 (1, 1.003)	0.0795832	0.001 (-0.001, 0.003)	1.001 (0.999, 1.003)	0.251346	0.001 (-0.001, 0.002)	1.001 (0.999, 1.002)	0.535381
WHR PGS	disorders of vitreous body	Diseases	0 (-0.003, 0.003)	1 (0.997, 1.003)	0.877706	0.002 (-0.002, 0.005)	1.002 (0.998, 1.005)	0.31053	-0.003 (-0.006, 0.001)	0.997 (0.994, 1.001)	0.10047
WHR PGS	suppurative and unspecified otitis media	Diseases	0.005 (0.002, 0.008)	1.005 (1.002, 1.008)	0.00358499	0.003 (0, 0.007)	1.003 (1, 1.007)	0.0715159	0.003 (0, 0.007)	1.003 (1, 1.007)	0.0746536
WHR PGS	perforation of tympanic membrane	Diseases	0.01 (0.002, 0.017)	1.01 (1.002, 1.017)	0.0124224	0.002 (-0.006, 0.011)	1.002 (0.994, 1.011)	0.58295	0.006 (-0.001, 0.013)	1.006 (0.999, 1.014)	0.105931
WHR PGS	essential (primary) hypertension	Diseases	0.008 (0.007, 0.009)	1.008 (1.007, 1.009)	3.48812e-54	0.007 (0.005, 0.008)	1.007 (1.005, 1.008)	8.2719e-29	0.004 (0.003, 0.005)	1.004 (1.003, 1.005)	3.87839e-12
WHR PGS	angina pectoris	Diseases	0.011 (0.01, 0.013)	1.012 (1.01, 1.013)	5.57919e-34	0.007 (0.005, 0.01)	1.007 (1.005, 1.01)	3.17971e-09	0.005 (0.003, 0.007)	1.005 (1.003, 1.007)	9.40728e-10
WHR PGS	acute myocardial infarction	Diseases	0.013 (0.01, 0.015)	1.013 (1.01, 1.015)	2.57074e-28	0.01 (0.006, 0.013)	1.01 (1.006, 1.013)	4.09274e-08	0.004 (0.003, 0.006)	1.004 (1.003, 1.006)	1.32658e-06
WHR PGS	chronic ischaemic heart disease	Diseases	0.011 (0.009, 0.013)	1.011 (1.009, 1.013)	4.45692e-42	0.008 (0.006, 0.01)	1.008 (1.006, 1.01)	3.55036e-14	0.004 (0.003, 0.006)	1.004 (1.003, 1.006)	8.94556e-10
WHR PGS	pulmonary embolism	Diseases	0.005 (0.003, 0.008)	1.005 (1.003, 1.008)	0.00027085	0.004 (0.001, 0.008)	1.004 (1.001, 1.008)	0.011318	0.001 (-0.002, 0.004)	1.001 (0.998, 1.004)	0.40815
WHR PGS	heart failure	Diseases	0.006 (0.004, 0.008)	1.006 (1.004, 1.008)	1.55052e-06	0.004 (0.001, 0.007)	1.004 (1.001, 1.007)	0.00883472	0.002 (0, 0.004)	1.002 (1, 1.004)	0.0283404
WHR PGS	cerebral infarction	Diseases	0.005 (0.002, 0.008)	1.005 (1.002, 1.008)	0.00285922	0.002 (-0.002, 0.007)	1.002 (0.998, 1.007)	0.235962	0.004 (0.002, 0.007)	1.004 (1.002, 1.007)	0.00246228
WHR PGS	stroke, not specified as haemorrhage or infarction	Diseases	0.006 (0.002, 0.009)	1.006 (1.002, 1.009)	0.0010583	0.006 (0.002, 0.01)	1.006 (1.002, 1.01)	0.00672703	0.005 (0.002, 0.008)	1.005 (1.002, 1.008)	0.00308011
WHR PGS	atherosclerosis	Diseases	0.012 (0.007, 0.017)	1.012 (1.007, 1.017)	4.8277e-06	0.009 (0.002, 0.016)	1.009 (1.002, 1.016)	0.0145411	0.006 (0.002, 0.011)	1.006 (1.002, 1.011)	0.00299641
WHR PGS	other peripheral vascular diseases	Diseases	0.009 (0.006, 0.011)	1.009 (1.006, 1.012)	2.05667e-09	0.004 (0.001, 0.008)	1.004 (1.001, 1.008)	0.00644862	0.004 (0.001, 0.007)	1.004 (1.001, 1.007)	0.00259403
WHR PGS	arterial embolism and thrombosis	Diseases	0.006 (-0.001, 0.013)	1.006 (0.999, 1.013)	0.107939	0.005 (-0.005, 0.015)	1.005 (0.995, 1.015)	0.295289	0.006 (0, 0.012)	1.006 (1, 1.012)	0.0477389
WHR PGS	other disorders of arteries and arterioles	Diseases	0.011 (0.006, 0.017)	1.011 (1.006, 1.017)	4.85258e-05	0.008 (0.001, 0.015)	1.008 (1.001, 1.015)	0.0202404	0.007 (0.002, 0.012)	1.007 (1.002, 1.012)	0.00357486
WHR PGS	phlebitis and thrombophlebitis	Diseases	0.003 (0.001, 0.006)	1.003 (1.001, 1.006)	0.0106557	0.002 (-0.001, 0.004)	1.002 (0.999, 1.004)	0.22466	0.003 (0, 0.005)	1.003 (1, 1.005)	0.0357055
WHR PGS	haemorrhoids	Diseases	0.004 (0.002, 0.006)	1.004 (1.002, 1.006)	4.86802e-05	0.005 (0.003, 0.007)	1.005 (1.003, 1.008)	1.24582e-06	0.001 (-0.001, 0.003)	1.001 (0.999, 1.003)	0.157227
WHR PGS	hypotension	Diseases	0.005 (0.003, 0.008)	1.005 (1.003, 1.008)	3.93636e-06	0.003 (0, 0.006)	1.003 (1, 1.006)	0.032657	0.001 (-0.001, 0.004)	1.001 (0.999, 1.004)	0.189066
WHR PGS	nasal polyp	Diseases	0.002 (-0.002, 0.006)	1.002 (0.998, 1.006)	0.290575	0.001 (-0.004, 0.006)	1.001 (0.996, 1.006)	0.736412	0.001 (-0.002, 0.004)	1.001 (0.998, 1.004)	0.62759
WHR PGS	other disorders of nose and nasal sinuses	Diseases	0.005 (0.003, 0.008)	1.005 (1.003, 1.008)	7.7476e-05	0.005 (0.002, 0.008)	1.005 (1.002, 1.008)	0.00115153	0.002 (0, 0.005)	1.002 (1, 1.005)	0.0607129
WHR PGS	other chronic obstructive pulmonary disease	Diseases	0.013 (0.011, 0.015)	1.013 (1.011, 1.015)	1.43633e-32	0.006 (0.004, 0.009)	1.007 (1.004, 1.009)	1.4876e-07	0.007 (0.005, 0.009)	1.007 (1.005, 1.009)	1.73555e-12
WHR PGS	asthma	Diseases	0.003 (0.002, 0.004)	1.003 (1.002, 1.004)	1.75066e-05	0.003 (0.001, 0.004)	1.003 (1.001, 1.004)	0.000234526	0.001 (0, 0.002)	1.001 (1, 1.002)	0.192481
WHR PGS	dental caries	Diseases	0.001 (-0.003, 0.006)	1.001 (0.997, 1.006)	0.494543	-0.002 (-0.007, 0.003)	0.998 (0.993, 1.003)	0.349155	0.001 (-0.003, 0.005)	1.001 (0.997, 1.005)	0.642988
WHR PGS	diseases of tongue	Diseases	0.005 (0, 0.01)	1.005 (1, 1.01)	0.0673286	0.007 (0.001, 0.012)	1.007 (1.001, 1.012)	0.015509	0.001 (-0.005, 0.006)	1.001 (0.995, 1.006)	0.808235
WHR PGS	oesophagitis	Diseases	0.007 (0.004, 0.009)	1.007 (1.004, 1.009)	5.4162e-08	0.005 (0.002, 0.007)	1.005 (1.002, 1.007)	0.00149178	0.004 (0.001, 0.006)	1.004 (1.001, 1.006)	0.00199795
WHR PGS	gastro-oesophageal reflux disease	Diseases	0.007 (0.005, 0.008)	1.007 (1.005, 1.008)	1.41387e-23	0.005 (0.004, 0.007)	1.005 (1.004, 1.007)	1.37582e-14	0.002 (0.001, 0.004)	1.002 (1.001, 1.004)	0.000501879
WHR PGS	other diseases of oesophagus	Diseases	0.007 (0.005, 0.009)	1.007 (1.005, 1.01)	8.42255e-11	0.004 (0.002, 0.007)	1.004 (1.002, 1.007)	0.00139925	0.004 (0.002, 0.006)	1.004 (1.002, 1.006)	0.000457101
WHR PGS	gastric ulcer	Diseases	0.007 (0.004, 0.01)	1.007 (1.004, 1.01)	1.03555e-05	0.005 (0.002, 0.009)	1.005 (1.002, 1.009)	0.00206433	0.001 (-0.002, 0.004)	1.001 (0.998, 1.004)	0.369755
WHR PGS	gastritis and duodenitis	Diseases	0.006 (0.004, 0.007)	1.006 (1.004, 1.007)	4.77543e-15	0.004 (0.002, 0.005)	1.004 (1.002, 1.005)	1.17945e-06	0.002 (0, 0.003)	1.002 (1, 1.003)	0.0092887
WHR PGS	dyspepsia	Diseases	0.004 (0.002, 0.007)	1.004 (1.002, 1.007)	0.000396503	0.004 (0.001, 0.006)	1.004 (1.001, 1.006)	0.00208043	0 (-0.003, 0.003)	1 (0.997, 1.003)	0.948192
WHR PGS	other diseases of stomach and duodenum	Diseases	0.006 (0.004, 0.008)	1.006 (1.004, 1.008)	6.59183e-07	0.006 (0.004, 0.008)	1.006 (1.004, 1.008)	1.50812e-06	0.001 (-0.001, 0.004)	1.001 (0.999, 1.004)	0.298513
WHR PGS	umbilical hernia	Diseases	0.004 (0, 0.007)	1.004 (1, 1.007)	0.0378891	0.001 (-0.004, 0.006)	1.001 (0.996, 1.006)	0.764644	0.006 (0.003, 0.009)	1.006 (1.003, 1.009)	7.0514e-05
WHR PGS	ventral hernia	Diseases	0.006 (0.003, 0.01)	1.006 (1.003, 1.01)	0.00104556	0.002 (-0.002, 0.007)	1.002 (0.998, 1.007)	0.311348	0.006 (0.003, 0.01)	1.006 (1.003, 1.01)	0.00049986
WHR PGS	diaphragmatic hernia	Diseases	0.007 (0.005, 0.008)	1.007 (1.005, 1.008)	2.22224e-19	0.005 (0.003, 0.007)	1.005 (1.003, 1.007)	4.13778e-10	0.002 (0.001, 0.004)	1.002 (1.001, 1.004)	0.00122868
WHR PGS	other non-infective gastro-enteritis and colitis	Diseases	0.004 (0.002, 0.006)	1.004 (1.002, 1.006)	3.97248e-05	0.003 (0.001, 0.005)	1.003 (1.001, 1.005)	0.001381	0.001 (-0.001, 0.004)	1.001 (0.999, 1.004)	0.190294
WHR PGS	diverticular disease of intestine	Diseases	0.003 (0.001, 0.004)	1.003 (1.001, 1.004)	3.89625e-05	0.001 (0, 0.003)	1.001 (1, 1.003)	0.0786796	0.002 (0.001, 0.004)	1.002 (1.001, 1.004)	0.000705169
WHR PGS	other functional intestinal disorders	Diseases	0.005 (0.003, 0.006)	1.005 (1.003, 1.006)	5.32092e-07	0.003 (0.001, 0.005)	1.003 (1.001, 1.005)	0.000559313	0.002 (0, 0.004)	1.002 (1, 1.004)	0.0324322
WHR PGS	fissure and fistula of anal and rectal regions	Diseases	0.003 (-0.001, 0.007)	1.003 (0.999, 1.007)	0.119603	0 (-0.005, 0.005)	1 (0.995, 1.005)	0.977589	0.003 (-0.001, 0.007)	1.003 (0.999, 1.007)	0.131618
WHR PGS	abscess of anal and rectal regions	Diseases	0.005 (-0.001, 0.011)	1.005 (0.999, 1.011)	0.0932952	0.003 (-0.005, 0.011)	1.003 (0.995, 1.011)	0.420618	0.002 (-0.002, 0.007)	1.002 (0.998, 1.007)	0.319584
WHR PGS	other diseases of anus and rectum	Diseases	0.002 (0, 0.004)	1.002 (1, 1.004)	0.0138734	0.002 (0, 0.004)	1.002 (1, 1.004)	0.0169361	0.001 (0, 0.003)	1.001 (1, 1.003)	0.0995639
WHR PGS	other diseases of intestine	Diseases	0.004 (0.002, 0.006)	1.004 (1.002, 1.006)	4.04866e-06	0.002 (0, 0.004)	1.002 (1, 1.004)	0.0468882	0.002 (0, 0.003)	1.002 (1, 1.003)	0.0661055
WHR PGS	other diseases of liver	Diseases	0.012 (0.009, 0.014)	1.012 (1.009, 1.014)	1.31643e-17	0.008 (0.005, 0.011)	1.008 (1.005, 1.011)	8.22031e-07	0.004 (0.002, 0.007)	1.004 (1.002, 1.007)	0.00140212
WHR PGS	cholelithiasis	Diseases	0.008 (0.006, 0.009)	1.008 (1.006, 1.009)	1.97093e-15	0.006 (0.004, 0.008)	1.006 (1.004, 1.008)	1.84737e-10	0.003 (0.001, 0.006)	1.003 (1.001, 1.006)	0.00272745
WHR PGS	cholecystitis	Diseases	0.01 (0.006, 0.014)	1.01 (1.006, 1.014)	2.53574e-06	0.007 (0.003, 0.011)	1.007 (1.003, 1.011)	0.00171846	0.005 (0, 0.009)	1.005 (1, 1.009)	0.0298818
WHR PGS	acute pancreatitis	Diseases	0.005 (0.001, 0.01)	1.005 (1.001, 1.01)	0.0247803	0 (-0.005, 0.005)	1 (0.995, 1.005)	0.931955	0.006 (0.001, 0.01)	1.006 (1.001, 1.01)	0.0184502
WHR PGS	postprocedural disorders of digestive system, not elsewhere classified	Diseases	0.007 (0.001, 0.012)	1.007 (1.001, 1.012)	0.0177015	0.003 (-0.003, 0.009)	1.003 (0.997, 1.009)	0.351655	0.002 (-0.003, 0.007)	1.002 (0.997, 1.007)	0.548337
WHR PGS	cutaneous abscess, furuncle and carbuncle	Diseases	0.01 (0.007, 0.013)	1.011 (1.007, 1.014)	7.87308e-12	0.008 (0.004, 0.011)	1.008 (1.004, 1.011)	5.124e-06	0.004 (0.001, 0.007)	1.004 (1.001, 1.007)	0.010749
WHR PGS	cellulitis	Diseases	0.004 (0.003, 0.006)	1.004 (1.003, 1.006)	4.53351e-06	0.005 (0.003, 0.007)	1.005 (1.003, 1.007)	1.12374e-05	0 (-0.001, 0.002)	1 (0.999, 1.002)	0.7108
WHR PGS	pilonidal cyst	Diseases	0.014 (0.006, 0.023)	1.014 (1.006, 1.023)	0.00122294	0.011 (-0.001, 0.023)	1.011 (0.999, 1.023)	0.0729933	0.003 (-0.004, 0.01)	1.003 (0.996, 1.011)	0.360933
WHR PGS	psoriasis	Diseases	0.006 (0.003, 0.009)	1.006 (1.003, 1.009)	8.92624e-06	0.006 (0.003, 0.009)	1.006 (1.003, 1.009)	4.59117e-05	0.001 (-0.001, 0.004)	1.001 (0.999, 1.004)	0.314017
WHR PGS	nail disorders	Diseases	0.003 (0, 0.006)	1.003 (1, 1.006)	0.0623426	0.002 (-0.001, 0.006)	1.002 (0.999, 1.006)	0.210738	0 (-0.003, 0.003)	1 (0.997, 1.003)	0.918846
WHR PGS	hypertrophic disorders of skin	Diseases	0.002 (-0.003, 0.007)	1.002 (0.997, 1.007)	0.373896	0.002 (-0.002, 0.007)	1.002 (0.998, 1.007)	0.33559	0.005 (0, 0.01)	1.005 (1, 1.01)	0.0378276
WHR PGS	other rheumatoid arthritis	Diseases	0.007 (0.004, 0.01)	1.007 (1.004, 1.011)	1.22551e-06	0.008 (0.005, 0.01)	1.008 (1.005, 1.011)	4.72568e-07	0 (-0.003, 0.004)	1 (0.997, 1.004)	0.977199
WHR PGS	other arthritis	Diseases	0.005 (0.003, 0.006)	1.005 (1.003, 1.006)	4.80928e-08	0.003 (0.002, 0.005)	1.003 (1.002, 1.005)	6.88495e-05	0.002 (0.001, 0.004)	1.002 (1.001, 1.004)	0.0117648
WHR PGS	polyarthrosis	Diseases	0.006 (0.004, 0.009)	1.006 (1.004, 1.009)	5.3285e-06	0.004 (0.002, 0.007)	1.004 (1.002, 1.007)	0.00128326	0.002 (-0.001, 0.005)	1.002 (0.999, 1.006)	0.158714
WHR PGS	coxarthrosis [arthrosis of hip]	Diseases	0.001 (-0.001, 0.003)	1.001 (0.999, 1.003)	0.361228	0.002 (0, 0.004)	1.002 (1, 1.004)	0.118065	0.001 (-0.001, 0.003)	1.001 (0.999, 1.003)	0.472685
WHR PGS	gonarthrosis [arthrosis of knee]	Diseases	0.003 (0.001, 0.005)	1.003 (1.001, 1.005)	0.000456454	0 (-0.001, 0.002)	1 (0.999, 1.002)	0.680079	0.002 (0, 0.004)	1.002 (1, 1.004)	0.0151232
WHR PGS	other arthrosis	Diseases	0.004 (0.003, 0.005)	1.004 (1.003, 1.005)	3.4629e-10	0.003 (0.002, 0.004)	1.003 (1.002, 1.004)	3.94619e-06	0.002 (0.001, 0.003)	1.002 (1.001, 1.003)	0.0050779
WHR PGS	acquired deformities of fingers and toes	Diseases	0.004 (0.001, 0.006)	1.004 (1.001, 1.006)	0.00146427	0.001 (-0.001, 0.003)	1.001 (0.999, 1.003)	0.582757	0.003 (-0.001, 0.006)	1.003 (0.999, 1.006)	0.122714
WHR PGS	other acquired deformities of limbs	Diseases	0.005 (0.001, 0.009)	1.005 (1.001, 1.009)	0.0233359	0.004 (-0.001, 0.008)	1.004 (0.999, 1.008)	0.0958613	0.007 (0.003, 0.012)	1.007 (1.003, 1.012)	0.000971228
WHR PGS	internal derangement of knee	Diseases	0.001 (-0.001, 0.003)	1.001 (0.999, 1.003)	0.281189	0.002 (0, 0.005)	1.002 (1, 1.005)	0.0978577	0 (-0.002, 0.002)	1 (0.998, 1.002)	0.952122
WHR PGS	other joint disorders, not elsewhere classified	Diseases	0.003 (0.002, 0.005)	1.003 (1.002, 1.005)	3.44631e-08	0.003 (0.002, 0.004)	1.003 (1.002, 1.004)	2.69991e-06	0.001 (0, 0.002)	1.001 (1, 1.002)	0.0964442
WHR PGS	spondylosis	Diseases	0.006 (0.004, 0.008)	1.006 (1.004, 1.008)	2.1225e-11	0.005 (0.003, 0.007)	1.005 (1.003, 1.007)	1.19163e-07	0.002 (0, 0.004)	1.002 (1, 1.004)	0.0614325
WHR PGS	cervical disk disorders	Diseases	0.004 (0, 0.009)	1.004 (1, 1.009)	0.0733121	0.003 (-0.002, 0.008)	1.003 (0.998, 1.008)	0.214342	-0.001 (-0.005, 0.004)	0.999 (0.995, 1.004)	0.727984
WHR PGS	other intervertebral disk disorders	Diseases	0 (-0.002, 0.002)	1 (0.998, 1.002)	0.636208	0.001 (-0.001, 0.003)	1.001 (0.999, 1.003)	0.232672	-0.001 (-0.003, 0.001)	0.999 (0.997, 1.001)	0.182647
WHR PGS	dorsalgia	Diseases	0.004 (0.003, 0.005)	1.004 (1.003, 1.005)	2.02826e-09	0.003 (0.001, 0.004)	1.003 (1.001, 1.004)	0.000190416	0.002 (0, 0.003)	1.002 (1, 1.003)	0.0171553
WHR PGS	synovitis and tenosynovitis	Diseases	0.004 (0.002, 0.007)	1.004 (1.002, 1.007)	0.000582029	0.002 (0, 0.005)	1.002 (1, 1.005)	0.0729331	0.002 (-0.001, 0.004)	1.002 (0.999, 1.004)	0.173862
WHR PGS	other disorders of synovium and tendon	Diseases	0.003 (0, 0.006)	1.003 (1, 1.006)	0.0395505	0.002 (-0.001, 0.005)	1.002 (0.999, 1.005)	0.283657	0.001 (-0.003, 0.004)	1.001 (0.997, 1.004)	0.685835
WHR PGS	shoulder lesions	Diseases	0.005 (0.003, 0.007)	1.005 (1.003, 1.007)	6.20821e-07	0.003 (0.001, 0.005)	1.003 (1.001, 1.005)	0.00190636	0.002 (0, 0.004)	1.002 (1, 1.004)	0.05993
WHR PGS	other soft tissue disorders, not elsewhere classified	Diseases	0.004 (0.002, 0.005)	1.004 (1.002, 1.005)	3.58385e-09	0.002 (0.001, 0.003)	1.002 (1.001, 1.003)	0.00122296	0.001 (-0.001, 0.002)	1.001 (0.999, 1.002)	0.228951
WHR PGS	acute renal failure	Diseases	0.009 (0.007, 0.011)	1.009 (1.007, 1.011)	2.27565e-15	0.007 (0.004, 0.009)	1.007 (1.004, 1.009)	2.72888e-06	0.005 (0.003, 0.007)	1.005 (1.003, 1.007)	8.44694e-08
WHR PGS	calculus of kidney and ureter	Diseases	0.006 (0.003, 0.008)	1.006 (1.003, 1.008)	0.000215229	0.006 (0.002, 0.01)	1.006 (1.002, 1.01)	0.00352025	0.002 (-0.001, 0.004)	1.002 (0.999, 1.004)	0.14445
WHR PGS	unspecified renal colic	Diseases	0.01 (0.005, 0.014)	1.01 (1.005, 1.014)	2.40718e-05	0.006 (-0.001, 0.012)	1.006 (0.999, 1.012)	0.074425	0.004 (0, 0.008)	1.004 (1, 1.008)	0.0279087
WHR PGS	other disorders of bladder	Diseases	0.003 (0, 0.005)	1.003 (1, 1.005)	0.0238828	0.003 (0, 0.006)	1.003 (1, 1.006)	0.067465	0 (-0.002, 0.002)	1 (0.998, 1.002)	0.970643
WHR PGS	urethral stricture	Diseases	0.007 (0.003, 0.011)	1.007 (1.003, 1.011)	0.00131358	0.005 (0, 0.011)	1.005 (1, 1.011)	0.0612013	0.002 (-0.002, 0.005)	1.002 (0.998, 1.005)	0.409624
WHR PGS	other disorders of urinary system	Diseases	0.005 (0.004, 0.007)	1.005 (1.004, 1.007)	8.27792e-12	0.003 (0.001, 0.004)	1.003 (1.001, 1.004)	9.95744e-05	0.002 (0.001, 0.004)	1.002 (1.001, 1.004)	0.00496705
WHR PGS	body fat percentage	Body measurements	-0.591 (-0.743, -0.44)	0.554 (0.476, 0.644)	2.22058e-14	-0.661 (-0.875, -0.446)	0.516 (0.417, 0.64)	1.60159e-09	0.562 (0.358, 0.766)	1.754 (1.431, 2.15)	6.37338e-08
WHR PGS	whole body fat mass	Body measurements	-0.186 (-0.334, -0.038)	0.83 (0.716, 0.963)	0.0136832	-0.499 (-0.707, -0.291)	0.607 (0.493, 0.748)	2.58106e-06	0.298 (0.099, 0.496)	1.347 (1.105, 1.643)	0.00325423
WHR PGS	whole body fat-free mass	Body measurements	1.118 (0.91, 1.327)	3.059 (2.484, 3.768)	7.51492e-26	0.844 (0.635, 1.052)	2.325 (1.888, 2.863)	2.04839e-15	-1.139 (-1.485, -0.793)	0.32 (0.226, 0.453)	1.13034e-10
WHR PGS	whole body water mass	Body measurements	0.818 (0.664, 0.971)	2.265 (1.943, 2.64)	1.34331e-25	0.619 (0.467, 0.771)	1.858 (1.596, 2.163)	1.42838e-15	-0.847 (-1.102, -0.591)	0.429 (0.332, 0.554)	8.15488e-11
WHR PGS	basal metabolic rate	Body measurements	130.207 (104.952, 155.463)	3.53381583716668e+56 (3.80142631681786e+45, 3.28504443602194e+67)	5.30512e-24	84.183 (60.567, 107.799)	3.6336220759824e+36 (2.0140884663505e+26, 6.55542674100643e+46)	2.8254e-12	-133.899 (-176.333, -91.464)	0 (0, 0)	6.24562e-10
WHR PGS	leg fat percentage (right)	Body measurements	-0.411 (-0.546, -0.276)	0.663 (0.579, 0.759)	2.5013e-09	-0.02 (-0.179, 0.139)	0.98 (0.836, 1.149)	0.802988	0.523 (0.307, 0.739)	1.687 (1.359, 2.094)	2.0704e-06
WHR PGS	leg fat mass (right)	Body measurements	-0.023 (-0.047, 0.001)	0.977 (0.954, 1.001)	0.0596445	0.009 (-0.017, 0.035)	1.009 (0.983, 1.035)	0.505342	0.05 (0.012, 0.087)	1.051 (1.012, 1.091)	0.00932748
WHR PGS	leg fat-free mass (right)	Body measurements	0.167 (0.13, 0.204)	1.182 (1.139, 1.227)	1.0862e-18	0.067 (0.028, 0.105)	1.069 (1.028, 1.111)	0.000740516	-0.171 (-0.23, -0.112)	0.843 (0.795, 0.894)	1.11272e-08
WHR PGS	leg predicted mass (right)	Body measurements	0.157 (0.122, 0.192)	1.17 (1.13, 1.211)	1.23886e-18	0.061 (0.025, 0.097)	1.063 (1.025, 1.102)	0.000963823	-0.16 (-0.215, -0.105)	0.853 (0.807, 0.901)	1.31362e-08
WHR PGS	leg fat percentage (left)	Body measurements	-0.419 (-0.542, -0.296)	0.658 (0.582, 0.744)	2.34881e-11	-0.021 (-0.174, 0.132)	0.98 (0.841, 1.142)	0.791882	0.388 (0.2, 0.577)	1.474 (1.221, 1.78)	5.44049e-05
WHR PGS	leg fat mass (left)	Body measurements	-0.025 (-0.047, -0.002)	0.975 (0.954, 0.998)	0.0295039	0.005 (-0.021, 0.031)	1.005 (0.98, 1.031)	0.697481	0.036 (0.002, 0.069)	1.036 (1.002, 1.072)	0.0382837
WHR PGS	leg fat-free mass (left)	Body measurements	0.161 (0.125, 0.196)	1.174 (1.134, 1.217)	5.80485e-19	0.057 (0.021, 0.094)	1.059 (1.021, 1.099)	0.00209226	-0.145 (-0.199, -0.09)	0.865 (0.82, 0.913)	1.66294e-07
WHR PGS	leg predicted mass (left)	Body measurements	0.151 (0.118, 0.185)	1.163 (1.125, 1.203)	4.33826e-19	0.055 (0.021, 0.089)	1.057 (1.021, 1.094)	0.00160442	-0.136 (-0.187, -0.086)	0.873 (0.829, 0.918)	1.44596e-07
WHR PGS	arm fat percentage (right)	Body measurements	-0.639 (-0.79, -0.488)	0.528 (0.454, 0.614)	1.34307e-16	-0.862 (-1.071, -0.652)	0.423 (0.343, 0.521)	8.56427e-16	0.611 (0.445, 0.777)	1.842 (1.56, 2.176)	5.96015e-13
WHR PGS	arm fat mass (right)	Body measurements	-0.009 (-0.018, 0)	0.991 (0.982, 1)	0.0440552	-0.021 (-0.032, -0.011)	0.979 (0.969, 0.989)	5.22512e-05	0.015 (0.003, 0.028)	1.015 (1.003, 1.028)	0.0146928
WHR PGS	arm fat-free mass (right)	Body measurements	0.074 (0.059, 0.089)	1.077 (1.061, 1.093)	6.69372e-23	0.069 (0.055, 0.082)	1.071 (1.057, 1.086)	1.37202e-23	-0.091 (-0.114, -0.067)	0.913 (0.892, 0.935)	2.81244e-14
WHR PGS	arm predicted mass (right)	Body measurements	0.069 (0.055, 0.083)	1.071 (1.057, 1.086)	1.67657e-22	0.066 (0.053, 0.078)	1.068 (1.054, 1.081)	4.57955e-24	-0.084 (-0.106, -0.062)	0.92 (0.9, 0.94)	9.27279e-14
WHR PGS	arm fat percentage (left)	Body measurements	-0.62 (-0.769, -0.471)	0.538 (0.463, 0.624)	3.07339e-16	-0.783 (-0.981, -0.585)	0.457 (0.375, 0.557)	9.65994e-15	0.623 (0.434, 0.811)	1.864 (1.544, 2.251)	9.21535e-11
WHR PGS	arm fat mass (left)	Body measurements	-0.009 (-0.019, 0.001)	0.991 (0.981, 1.001)	0.0829262	-0.025 (-0.037, -0.013)	0.975 (0.963, 0.987)	7.2445e-05	0.015 (0.001, 0.029)	1.015 (1.001, 1.03)	0.0309704
WHR PGS	arm fat-free mass (left)	Body measurements	0.077 (0.061, 0.092)	1.08 (1.063, 1.096)	6.29349e-23	0.062 (0.049, 0.075)	1.064 (1.05, 1.078)	4.96773e-20	-0.095 (-0.121, -0.069)	0.909 (0.886, 0.933)	8.99224e-13
WHR PGS	arm predicted mass (left)	Body measurements	0.073 (0.059, 0.088)	1.076 (1.06, 1.092)	9.12572e-23	0.059 (0.047, 0.072)	1.061 (1.048, 1.075)	7.60854e-21	-0.08 (-0.105, -0.055)	0.923 (0.9, 0.947)	4.86976e-10
WHR PGS	trunk fat percentage	Body measurements	-0.708 (-0.913, -0.503)	0.493 (0.401, 0.605)	1.2598e-11	-1.053 (-1.357, -0.749)	0.349 (0.257, 0.473)	1.16534e-11	0.591 (0.336, 0.846)	1.806 (1.399, 2.33)	5.50737e-06
WHR PGS	trunk fat mass	Body measurements	-0.123 (-0.234, -0.012)	0.884 (0.791, 0.988)	0.0299396	-0.463 (-0.624, -0.302)	0.629 (0.536, 0.739)	1.69206e-08	0.176 (0.038, 0.313)	1.192 (1.039, 1.368)	0.0124819
WHR PGS	trunk fat-free mass	Body measurements	0.644 (0.524, 0.764)	1.904 (1.689, 2.146)	5.40694e-26	0.591 (0.469, 0.712)	1.805 (1.599, 2.037)	1.23447e-21	-0.627 (-0.831, -0.423)	0.534 (0.436, 0.655)	1.69605e-09
WHR PGS	trunk predicted mass	Body measurements	0.618 (0.503, 0.733)	1.855 (1.654, 2.081)	5.27338e-26	0.562 (0.446, 0.677)	1.754 (1.562, 1.969)	1.93939e-21	-0.589 (-0.785, -0.393)	0.555 (0.456, 0.675)	3.85056e-09
WHR PGS	white blood cell (leukocyte) count	Blood cell counts	-0.016 (-0.104, 0.072)	0.984 (0.902, 1.075)	0.72475	0.355 (0.244, 0.467)	1.427 (1.277, 1.594)	3.64536e-10	-0.042 (-0.174, 0.091)	0.959 (0.84, 1.095)	0.535815
WHR PGS	red blood cell (erythrocyte) count	Blood cell counts	0.025 (0.01, 0.04)	1.025 (1.01, 1.041)	0.00132315	0.058 (0.038, 0.078)	1.06 (1.039, 1.081)	7.61837e-09	-0.043 (-0.065, -0.02)	0.958 (0.937, 0.98)	0.000207804
WHR PGS	haemoglobin concentration	Blood cell counts	0.081 (0.038, 0.124)	1.084 (1.038, 1.132)	0.000235363	0.12 (0.064, 0.177)	1.128 (1.066, 1.194)	3.3352e-05	-0.111 (-0.173, -0.049)	0.895 (0.841, 0.952)	0.000469425
WHR PGS	haematocrit percentage	Blood cell counts	0.259 (0.132, 0.386)	1.296 (1.141, 1.471)	6.28644e-05	0.32 (0.153, 0.487)	1.378 (1.165, 1.628)	0.000173573	-0.255 (-0.439, -0.072)	0.775 (0.645, 0.931)	0.00641614
WHR PGS	mean corpuscular haemoglobin concentration	Blood cell counts	-0.023 (-0.071, 0.024)	0.977 (0.932, 1.024)	0.330959	0.019 (-0.046, 0.084)	1.019 (0.955, 1.088)	0.566744	-0.043 (-0.109, 0.022)	0.958 (0.897, 1.023)	0.19504
WHR PGS	red blood cell (erythrocyte) distribution width	Blood cell counts	0.01 (-0.031, 0.052)	1.01 (0.969, 1.054)	0.627468	-0.072 (-0.134, -0.01)	0.931 (0.875, 0.99)	0.0223236	0.02 (-0.033, 0.072)	1.02 (0.968, 1.075)	0.46194
WHR PGS	platelet count	Blood cell counts	-5.727 (-8.284, -3.17)	0.003 (0, 0.042)	1.13456e-05	4.235 (0.605, 7.864)	69.035 (1.832, 2601.32)	0.0221984	-0.54 (-3.958, 2.877)	0.583 (0.019, 17.767)	0.756707
WHR PGS	platelet crit	Blood cell counts	-0.003 (-0.005, -0.001)	0.997 (0.995, 0.999)	0.00975796	0.003 (0, 0.006)	1.003 (1, 1.006)	0.0225158	-0.001 (-0.003, 0.002)	0.999 (0.997, 1.002)	0.624014
WHR PGS	platelet distribution width	Blood cell counts	-0.005 (-0.027, 0.018)	0.995 (0.973, 1.018)	0.696656	0.024 (-0.007, 0.055)	1.024 (0.994, 1.056)	0.122815	-0.026 (-0.058, 0.006)	0.974 (0.943, 1.006)	0.114647
WHR PGS	lymphocyte count	Blood cell counts	-0.03 (-0.078, 0.018)	0.97 (0.925, 1.018)	0.219346	0.168 (0.115, 0.221)	1.182 (1.122, 1.247)	5.40441e-10	-0.003 (-0.083, 0.077)	0.997 (0.92, 1.08)	0.939331
WHR PGS	monocyte count	Blood cell counts	0.015 (0.005, 0.024)	1.015 (1.005, 1.025)	0.00339421	0.023 (0.01, 0.036)	1.023 (1.01, 1.037)	0.000576214	-0.015 (-0.029, -0.001)	0.985 (0.971, 0.999)	0.0314427
WHR PGS	neutrophill count	Blood cell counts	-0.01 (-0.072, 0.051)	0.99 (0.93, 1.053)	0.741511	0.149 (0.067, 0.232)	1.161 (1.069, 1.261)	0.000404253	-0.022 (-0.11, 0.066)	0.978 (0.896, 1.068)	0.624007
WHR PGS	eosinophill count	Blood cell counts	0.01 (0.004, 0.016)	1.01 (1.004, 1.016)	0.000743237	0.012 (0.004, 0.02)	1.012 (1.004, 1.02)	0.00359704	0.002 (-0.006, 0.011)	1.002 (0.994, 1.011)	0.611532
WHR PGS	reticulocyte percentage	Blood cell counts	0.045 (0.008, 0.082)	1.046 (1.008, 1.085)	0.016782	0.124 (0.072, 0.176)	1.132 (1.075, 1.193)	2.61274e-06	-0.006 (-0.056, 0.043)	0.994 (0.946, 1.044)	0.80174
WHR PGS	reticulocyte count	Blood cell counts	0.002 (0, 0.004)	1.002 (1, 1.004)	0.0123359	0.007 (0.004, 0.009)	1.007 (1.004, 1.009)	1.07865e-09	-0.001 (-0.003, 0.001)	0.999 (0.997, 1.001)	0.468513
WHR PGS	immature reticulocyte fraction	Blood cell counts	0.002 (-0.001, 0.004)	1.002 (0.999, 1.004)	0.148149	0.009 (0.006, 0.013)	1.009 (1.006, 1.013)	2.28779e-07	-0.003 (-0.007, 0.001)	0.997 (0.993, 1.001)	0.100101
WHR PGS	high light scatter reticulocyte percentage	Blood cell counts	0.016 (0.004, 0.028)	1.016 (1.004, 1.029)	0.00745967	0.043 (0.024, 0.062)	1.044 (1.024, 1.064)	9.39276e-06	-0.016 (-0.029, -0.003)	0.984 (0.972, 0.997)	0.01681
WHR PGS	high light scatter reticulocyte count	Blood cell counts	0 (0, 0.001)	1 (1, 1.001)	0.0199752	0.002 (0.002, 0.003)	1.002 (1.002, 1.003)	2.15818e-18	-0.001 (-0.001, 0)	0.999 (0.999, 1)	0.00407995
WHR PGS	alkaline phosphatase	Biochemical markers	-4.049 (-5.209, -2.889)	0.017 (0.005, 0.056)	7.77741e-12	-0.625 (-2.239, 0.99)	0.535 (0.107, 2.69)	0.448119	-1.06 (-2.625, 0.504)	0.346 (0.072, 1.655)	0.183967
WHR PGS	alanine aminotransferase	Biochemical markers	0.38 (-0.219, 0.979)	1.462 (0.803, 2.663)	0.213796	2.919 (2.183, 3.656)	18.528 (8.87, 38.7)	8.01884e-15	-2.175 (-3.087, -1.263)	0.114 (0.046, 0.283)	2.94698e-06
WHR PGS	apolipoprotein B	Biochemical markers	-0.058 (-0.069, -0.048)	0.944 (0.934, 0.954)	3.74924e-27	0.06 (0.046, 0.074)	1.062 (1.047, 1.077)	1.46227e-16	-0.018 (-0.033, -0.003)	0.982 (0.968, 0.997)	0.0171536
WHR PGS	aspartate aminotransferase	Biochemical markers	0.189 (-0.282, 0.659)	1.207 (0.755, 1.932)	0.431887	1.068 (0.47, 1.665)	2.908 (1.601, 5.284)	0.000458587	-0.864 (-1.569, -0.159)	0.422 (0.208, 0.853)	0.0163684
WHR PGS	urea	Biochemical markers	0.083 (0.024, 0.143)	1.087 (1.024, 1.153)	0.00623611	0.022 (-0.055, 0.099)	1.022 (0.947, 1.104)	0.572172	-0.066 (-0.154, 0.022)	0.936 (0.857, 1.023)	0.143103
WHR PGS	calcium	Biochemical markers	0.001 (-0.003, 0.006)	1.001 (0.997, 1.006)	0.564605	0.008 (0.002, 0.014)	1.008 (1.002, 1.015)	0.00861612	-0.008 (-0.014, -0.003)	0.992 (0.986, 0.997)	0.00400224
WHR PGS	C-reactive protein	Biochemical markers	0.326 (0.138, 0.513)	1.385 (1.147, 1.671)	0.000686718	-0.105 (-0.354, 0.144)	0.9 (0.702, 1.155)	0.408354	0.022 (-0.25, 0.294)	1.023 (0.779, 1.342)	0.872396
WHR PGS	cystatin C	Biochemical markers	0.001 (-0.006, 0.008)	1.001 (0.994, 1.008)	0.826802	0.002 (-0.007, 0.011)	1.002 (0.993, 1.011)	0.662493	-0.003 (-0.014, 0.007)	0.997 (0.986, 1.007)	0.551895
WHR PGS	gamma glutamyltransferase	Biochemical markers	-3.074 (-4.927, -1.22)	0.046 (0.007, 0.295)	0.0011523	5.376 (3.295, 7.457)	216.223 (26.985, 1732.542)	4.11918e-07	-4.697 (-7.738, -1.655)	0.009 (0, 0.191)	0.00247556
WHR PGS	glucose	Biochemical markers	0.006 (-0.049, 0.061)	1.006 (0.952, 1.063)	0.838261	0.065 (-0.001, 0.13)	1.067 (0.999, 1.139)	0.0538521	0.039 (-0.048, 0.126)	1.04 (0.954, 1.134)	0.37651
WHR PGS	glycated haemoglobin (HbA1c)	Biochemical markers	0.197 (-0.076, 0.47)	1.218 (0.927, 1.6)	0.157009	1.259 (0.928, 1.59)	3.521 (2.528, 4.904)	9.50096e-14	-0.559 (-0.985, -0.133)	0.572 (0.373, 0.876)	0.0101629
WHR PGS	total protein	Biochemical markers	0.088 (-0.1, 0.276)	1.092 (0.905, 1.318)	0.357067	0.36 (0.101, 0.62)	1.434 (1.106, 1.859)	0.00653086	-0.313 (-0.573, -0.053)	0.731 (0.564, 0.949)	0.0184075
WHR PGS	triglycerides	Biochemical markers	0.023 (-0.02, 0.066)	1.023 (0.981, 1.068)	0.288638	0.486 (0.437, 0.534)	1.625 (1.549, 1.706)	4.90171e-86	-0.187 (-0.256, -0.119)	0.829 (0.774, 0.888)	8.84813e-08
WHR PGS	urate	Biochemical markers	0.784 (-2.037, 3.605)	2.19 (0.13, 36.793)	0.586046	12.626 (9.051, 16.201)	304394.847 (8529.48, 10863057.075)	4.45243e-12	-5.65 (-9.888, -1.412)	0.004 (0, 0.244)	0.00897438

## Sheet: Table S9
Table S9 The relationship of WHR PGS with sex-specific traits
Sex-specific traits	Group	Female			Male
		beta (95%CI)	OR (95%CI)	P	beta (95%CI)	OR (95%CI)	P
malignant neoplasm of bronchus and lung	Diseases	0.011 (0.005, 0.016)	1.011 (1.005, 1.016)	0.000112896	0.005 (0.001, 0.01)	1.005 (1.001, 1.01)	0.0185541
non-insulin-dependent diabetes mellitus	Diseases	0.017 (0.015, 0.02)	1.018 (1.015, 1.02)	4.61154e-54	0.005 (0.003, 0.007)	1.005 (1.003, 1.007)	2.84284e-09
mononeuropathies of upper limb	Diseases	0.005 (0.003, 0.007)	1.005 (1.003, 1.007)	7.1743e-06	0.002 (-0.001, 0.004)	1.002 (0.999, 1.004)	0.179104
essential (primary) hypertension	Diseases	0.007 (0.005, 0.008)	1.007 (1.005, 1.008)	8.2719e-29	0.004 (0.003, 0.005)	1.004 (1.003, 1.005)	3.87839e-12
chronic ischaemic heart disease	Diseases	0.008 (0.006, 0.010)	1.008 (1.006, 1.010)	3.55036e-14	0.004 (0.003, 0.006)	1.004 (1.003, 1.006)	8.94556e-10
haemorrhoids	Diseases	0.005 (0.003, 0.007)	1.005 (1.003, 1.008)	1.24582e-06	0.001 (-0.001, 0.003)	1.001 (0.999, 1.003)	0.157227
asthma	Diseases	0.003 (0.001, 0.004)	1.003 (1.001, 1.004)	0.000234526	0.001 (0, 0.002)	1.001 (1, 1.002)	0.192481
gastro-oesophageal reflux disease	Diseases	0.005 (0.004, 0.007)	1.005 (1.004, 1.007)	1.37582e-14	0.002 (0.001, 0.004)	1.002 (1.001, 1.004)	0.000501879
gastritis and duodenitis	Diseases	0.004 (0.002, 0.005)	1.004 (1.002, 1.005)	1.17945e-06	0.002 (0, 0.003)	1.002 (1, 1.003)	0.0092887
other diseases of stomach and duodenum	Diseases	0.006 (0.004, 0.008)	1.006 (1.004, 1.008)	1.50812e-06	0.001 (-0.001, 0.004)	1.001 (0.999, 1.004)	0.298513
diaphragmatic hernia	Diseases	0.005 (0.003, 0.007)	1.005 (1.003, 1.007)	4.13778e-10	0.002 (0.001, 0.004)	1.002 (1.001, 1.004)	0.00122868
other diseases of liver	Diseases	0.008 (0.005, 0.011)	1.008 (1.005, 1.011)	8.22031e-07	0.004 (0.002, 0.007)	1.004 (1.002, 1.007)	0.00140212
cholelithiasis	Diseases	0.006 (0.004, 0.008)	1.006 (1.004, 1.008)	1.84737e-10	0.003 (0.001, 0.006)	1.003 (1.001, 1.006)	0.00272745
cutaneous abscess, furuncle and carbuncle	Diseases	0.008 (0.004, 0.011)	1.008 (1.004, 1.011)	5.124e-06	0.004 (0.001, 0.007)	1.004 (1.001, 1.007)	0.010749
cellulitis	Diseases	0.005 (0.003, 0.007)	1.005 (1.003, 1.007)	1.12374e-05	0 (-0.001, 0.002)	1 (0.999, 1.002)	0.7108
psoriasis	Diseases	0.006 (0.003, 0.009)	1.006 (1.003, 1.009)	4.59117e-05	0.001 (-0.001, 0.004)	1.001 (0.999, 1.004)	0.314017
other rheumatoid arthritis	Diseases	0.008 (0.005, 0.01)	1.008 (1.005, 1.011)	4.72568e-07	0 (-0.003, 0.004)	1 (0.997, 1.004)	0.977199
other arthritis	Diseases	0.003 (0.002, 0.005)	1.003 (1.002, 1.005)	6.88495e-05	0.002 (0.001, 0.004)	1.002 (1.001, 1.004)	0.0117648
other arthrosis	Diseases	0.003 (0.002, 0.004)	1.003 (1.002, 1.004)	3.94619e-06	0.002 (0.001, 0.003)	1.002 (1.001, 1.003)	0.0050779
other joint disorders, not elsewhere classified	Diseases	0.003 (0.002, 0.004)	1.003 (1.002, 1.004)	2.69991e-06	0.001 (0, 0.002)	1.001 (1, 1.002)	0.0964442
spondylosis	Diseases	0.005 (0.003, 0.007)	1.005 (1.003, 1.007)	1.19163e-07	0.002 (0, 0.004)	1.002 (1, 1.004)	0.0614325
dorsalgia	Diseases	0.003 (0.001, 0.004)	1.003 (1.001, 1.004)	0.000190416	0.002 (0, 0.003)	1.002 (1, 1.003)	0.0171553
other disorders of urinary system	Diseases	0.003 (0.001, 0.004)	1.003 (1.001, 1.004)	9.95744e-05	0.002 (0.001, 0.004)	1.002 (1.001, 1.004)	0.00496705
body fat percentage	Body measurements	-0.661 (-0.875, -0.446)	0.516 (0.417, 0.64)	1.60159e-09	0.562 (0.358, 0.766)	1.754 (1.431, 2.15)	6.37338e-08
whole body fat-free mass	Body measurements	0.844 (0.635, 1.052)	2.325 (1.888, 2.863)	2.04839e-15	-1.139 (-1.485, -0.793)	0.32 (0.226, 0.453)	1.13034e-10
whole body water mass	Body measurements	0.619 (0.467, 0.771)	1.858 (1.596, 2.163)	1.42838e-15	-0.847 (-1.102, -0.591)	0.429 (0.332, 0.554)	8.15488e-11
basal metabolic rate	Body measurements	84.183 (60.567, 107.799)	3.6336220759824e+36 (2.0140884663505e+26, 6.55542674100643e+46)	2.8254e-12	-133.899 (-176.333, -91.464)	0 (0, 0)	6.24562e-10
leg fat percentage (right)	Body measurements	-0.02 (-0.179, 0.139)	0.98 (0.836, 1.149)	0.802988	0.523 (0.307, 0.739)	1.687 (1.359, 2.094)	2.0704e-06
leg fat-free mass (right)	Body measurements	0.067 (0.028, 0.105)	1.069 (1.028, 1.111)	0.000740516	-0.171 (-0.23, -0.112)	0.843 (0.795, 0.894)	1.11272e-08
leg predicted mass (right)	Body measurements	0.061 (0.025, 0.097)	1.063 (1.025, 1.102)	0.000963823	-0.16 (-0.215, -0.105)	0.853 (0.807, 0.901)	1.31362e-08
leg fat percentage (left)	Body measurements	-0.021 (-0.174, 0.132)	0.98 (0.841, 1.142)	0.791882	0.388 (0.2, 0.577)	1.474 (1.221, 1.78)	5.44049e-05
leg fat-free mass (left)	Body measurements	0.057 (0.021, 0.094)	1.059 (1.021, 1.099)	0.00209226	-0.145 (-0.199, -0.09)	0.865 (0.82, 0.913)	1.66294e-07
leg predicted mass (left)	Body measurements	0.055 (0.021, 0.089)	1.057 (1.021, 1.094)	0.00160442	-0.136 (-0.187, -0.086)	0.873 (0.829, 0.918)	1.44596e-07
arm fat percentage (right)	Body measurements	-0.862 (-1.071, -0.652)	0.423 (0.343, 0.521)	8.56427e-16	0.611 (0.445, 0.777)	1.842 (1.56, 2.176)	5.96015e-13
arm fat-free mass (right)	Body measurements	0.069 (0.055, 0.082)	1.071 (1.057, 1.086)	1.37202e-23	-0.091 (-0.114, -0.067)	0.913 (0.892, 0.935)	2.81244e-14
arm predicted mass (right)	Body measurements	0.066 (0.053, 0.078)	1.068 (1.054, 1.081)	4.57955e-24	-0.084 (-0.106, -0.062)	0.92 (0.9, 0.94)	9.27279e-14
arm fat percentage (left)	Body measurements	-0.783 (-0.981, -0.585)	0.457 (0.375, 0.557)	9.65994e-15	0.623 (0.434, 0.811)	1.864 (1.544, 2.251)	9.21535e-11
arm fat-free mass (left)	Body measurements	0.062 (0.049, 0.075)	1.064 (1.05, 1.078)	4.96773e-20	-0.095 (-0.121, -0.069)	0.909 (0.886, 0.933)	8.99224e-13
arm predicted mass (left)	Body measurements	0.059 (0.047, 0.072)	1.061 (1.048, 1.075)	7.60854e-21	-0.08 (-0.105, -0.055)	0.923 (0.9, 0.947)	4.86976e-10
trunk fat percentage	Body measurements	-1.053 (-1.357, -0.749)	0.349 (0.257, 0.473)	1.16534e-11	0.591 (0.336, 0.846)	1.806 (1.399, 2.33)	5.50737e-06
trunk fat-free mass	Body measurements	0.591 (0.469, 0.712)	1.805 (1.599, 2.037)	1.23447e-21	-0.627 (-0.831, -0.423)	0.534 (0.436, 0.655)	1.69605e-09
trunk predicted mass	Body measurements	0.562 (0.446, 0.677)	1.754 (1.562, 1.969)	1.93939e-21	-0.589 (-0.785, -0.393)	0.555 (0.456, 0.675)	3.85056e-09
haemoglobin concentration	Blood cell counts	0.12 (0.064, 0.177)	1.128 (1.066, 1.194)	3.3352e-05	-0.111 (-0.173, -0.049)	0.895 (0.841, 0.952)	0.000469425
haematocrit percentage	Blood cell counts	0.32 (0.153, 0.487)	1.378 (1.165, 1.628)	0.000173573	-0.255 (-0.439, -0.072)	0.775 (0.645, 0.931)	0.00641614
apolipoprotein B	Biochemical markers	0.06 (0.046, 0.074)	1.062 (1.047, 1.077)	1.46227e-16	-0.018 (-0.033, -0.003)	0.982 (0.968, 0.997)	0.0171536
